# Supplementary material for: Unraveling distinct effects between CuOx and PtCu alloy sites in Pt−Cu bimetallic catalysts for CO oxidation at different temperatures
Source: Nat Commun. 2024 Jul 3;15:5598. doi: 10.1038/s41467-024-49968-6 (PMC11222431; doi:10.1038/s41467-024-49968-6)
Supplement: Supplementary file 3 — Source Data [file 41467_2024_49968_MOESM3_ESM.xlsx]

## Sheet: Fig 1a
	MgO		Pt/MgO		Cu/MgO		PtCu/MgO
	2 theta (degree)	Intensity	2 theta (degree)	Intensity	2 theta (degree)	Intensity	2 theta (degree)	Intensity
	9.7	163	10	170	10.0583	209	10	219
	9.7205	145	10.0194	162	10.0778	211	10.0194	194
	9.7409	149	10.0389	195	10.0972	189	10.0389	227
	9.7614	141	10.0583	154	10.1166	219	10.0583	197
	9.7819	157	10.0778	164	10.1361	224	10.0778	170
	9.8023	166	10.0972	167	10.1555	199	10.0972	218
	9.8228	181	10.1166	178	10.175	212	10.1166	216
	9.8432	148	10.1361	198	10.1944	198	10.1361	209
	9.8637	144	10.1555	178	10.2138	202	10.1555	190
	9.8842	176	10.175	182	10.2333	210	10.175	207
	9.9046	170	10.1944	169	10.2527	207	10.1944	193
	9.9251	132	10.2138	177	10.2722	213	10.2138	202
	9.9456	150	10.2333	169	10.2916	194	10.2333	212
	9.966	161	10.2527	181	10.311	191	10.2527	195
	9.9865	150	10.2722	179	10.3305	198	10.2722	186
	10.0069	168	10.2916	173	10.3499	196	10.2916	186
	10.0274	135	10.311	179	10.3694	188	10.311	196
	10.0479	164	10.3305	180	10.3888	199	10.3305	188
	10.0683	145	10.3499	172	10.4082	195	10.3499	204
	10.0888	135	10.3694	179	10.4277	197	10.3694	206
	10.1093	150	10.3888	188	10.4471	228	10.3888	233
	10.1297	162	10.4082	172	10.4666	200	10.4082	183
	10.1502	162	10.4277	178	10.486	219	10.4277	212
	10.1706	154	10.4471	174	10.5054	216	10.4471	195
	10.1911	147	10.4666	158	10.5249	170	10.4666	196
	10.2116	164	10.486	160	10.5443	199	10.486	211
	10.232	146	10.5054	171	10.5637	174	10.5054	205
	10.2525	138	10.5249	176	10.5832	192	10.5249	198
	10.273	156	10.5443	167	10.6026	180	10.5443	218
	10.2934	150	10.5637	171	10.6221	191	10.5637	203
	10.3139	154	10.5832	139	10.6415	191	10.5832	190
	10.3343	147	10.6026	178	10.6609	193	10.6026	176
	10.3548	159	10.6221	177	10.6804	174	10.6221	215
	10.3753	163	10.6415	168	10.6998	200	10.6415	222
	10.3957	120	10.6609	170	10.7193	162	10.6609	218
	10.4162	156	10.6804	172	10.7387	194	10.6804	213
	10.4367	171	10.6998	183	10.7581	186	10.6998	194
	10.4571	155	10.7193	156	10.7776	184	10.7193	186
	10.4776	135	10.7387	154	10.797	206	10.7387	204
	10.498	143	10.7581	173	10.8165	206	10.7581	225
	10.5185	149	10.7776	138	10.8359	204	10.7776	173
	10.539	132	10.797	176	10.8553	190	10.797	197
	10.5594	142	10.8165	170	10.8748	172	10.8165	191
	10.5799	146	10.8359	171	10.8942	214	10.8359	189
	10.6004	161	10.8553	178	10.9137	208	10.8553	197
	10.6208	146	10.8748	174	10.9331	216	10.8748	178
	10.6413	158	10.8942	154	10.9525	192	10.8942	182
	10.6618	150	10.9137	182	10.972	192	10.9137	179
	10.6822	136	10.9331	182	10.9914	163	10.9331	219
	10.7027	135	10.9525	157	11.0109	195	10.9525	183
	10.7231	152	10.972	166	11.0303	193	10.972	203
	10.7436	147	10.9914	156	11.0497	185	10.9914	196
	10.7641	154	11.0109	146	11.0692	188	11.0109	204
	10.7845	148	11.0303	152	11.0886	193	11.0303	185
	10.805	136	11.0497	159	11.1081	174	11.0497	207
	10.8255	132	11.0692	150	11.1275	210	11.0692	207
	10.8459	151	11.0886	167	11.1469	173	11.0886	179
	10.8664	149	11.1081	154	11.1664	203	11.1081	219
	10.8868	157	11.1275	164	11.1858	186	11.1275	198
	10.9073	136	11.1469	152	11.2053	199	11.1469	161
	10.9278	121	11.1664	168	11.2247	188	11.1664	213
	10.9482	166	11.1858	158	11.2441	200	11.1858	210
	10.9687	151	11.2053	150	11.2636	192	11.2053	180
	10.9892	146	11.2247	167	11.283	170	11.2247	173
	11.0096	138	11.2441	171	11.3025	193	11.2441	187
	11.0301	149	11.2636	156	11.3219	199	11.2636	197
	11.0505	138	11.283	150	11.3413	190	11.283	205
	11.071	132	11.3025	172	11.3608	184	11.3025	199
	11.0915	155	11.3219	155	11.3802	193	11.3219	210
	11.1119	118	11.3413	149	11.3997	168	11.3413	188
	11.1324	132	11.3608	158	11.4191	167	11.3608	187
	11.1529	139	11.3802	146	11.4385	192	11.3802	212
	11.1733	127	11.3997	166	11.458	167	11.3997	205
	11.1938	136	11.4191	156	11.4774	185	11.4191	179
	11.2142	134	11.4385	153	11.4969	174	11.4385	184
	11.2347	130	11.458	136	11.5163	167	11.458	178
	11.2552	152	11.4774	171	11.5357	206	11.4774	192
	11.2756	137	11.4969	178	11.5552	173	11.4969	208
	11.2961	135	11.5163	168	11.5746	171	11.5163	197
	11.3166	131	11.5357	155	11.5941	188	11.5357	203
	11.337	138	11.5552	147	11.6135	209	11.5552	205
	11.3575	121	11.5746	155	11.6329	174	11.5746	182
	11.3779	148	11.5941	130	11.6524	187	11.5941	205
	11.3984	136	11.6135	166	11.6718	177	11.6135	184
	11.4189	155	11.6329	145	11.6912	183	11.6329	191
	11.4393	127	11.6524	163	11.7107	186	11.6524	171
	11.4598	145	11.6718	150	11.7301	183	11.6718	190
	11.4803	126	11.6912	148	11.7496	167	11.6912	174
	11.5007	130	11.7107	150	11.769	190	11.7107	195
	11.5212	123	11.7301	182	11.7884	181	11.7301	196
	11.5417	139	11.7496	145	11.8079	188	11.7496	186
	11.5621	125	11.769	163	11.8273	212	11.769	173
	11.5826	139	11.7884	134	11.8468	181	11.7884	200
	11.603	132	11.8079	162	11.8662	180	11.8079	192
	11.6235	136	11.8273	161	11.8856	165	11.8273	177
	11.644	129	11.8468	150	11.9051	187	11.8468	170
	11.6644	108	11.8662	144	11.9245	184	11.8662	156
	11.6849	136	11.8856	162	11.944	196	11.8856	195
	11.7054	125	11.9051	159	11.9634	170	11.9051	212
	11.7258	126	11.9245	141	11.9828	205	11.9245	182
	11.7463	127	11.944	146	12.0023	200	11.944	176
	11.7667	140	11.9634	161	12.0217	178	11.9634	210
	11.7872	133	11.9828	147	12.0412	165	11.9828	184
	11.8077	130	12.0023	156	12.0606	199	12.0023	173
	11.8281	103	12.0217	152	12.08	196	12.0217	172
	11.8486	124	12.0412	154	12.0995	176	12.0412	181
	11.8691	122	12.0606	174	12.1189	184	12.0606	196
	11.8895	116	12.08	155	12.1384	182	12.08	197
	11.91	135	12.0995	145	12.1578	159	12.0995	198
	11.9304	126	12.1189	157	12.1772	200	12.1189	199
	11.9509	153	12.1384	135	12.1967	187	12.1384	196
	11.9714	137	12.1578	136	12.2161	194	12.1578	171
	11.9918	132	12.1772	142	12.2356	182	12.1772	183
	12.0123	127	12.1967	134	12.255	192	12.1967	150
	12.0328	145	12.2161	147	12.2744	189	12.2161	190
	12.0532	136	12.2356	157	12.2939	197	12.2356	207
	12.0737	123	12.255	134	12.3133	182	12.255	191
	12.0941	137	12.2744	156	12.3328	200	12.2744	190
	12.1146	133	12.2939	138	12.3522	178	12.2939	185
	12.1351	124	12.3133	159	12.3716	177	12.3133	190
	12.1555	115	12.3328	128	12.3911	194	12.3328	200
	12.176	137	12.3522	138	12.4105	188	12.3522	188
	12.1965	120	12.3716	147	12.43	199	12.3716	181
	12.2169	118	12.3911	136	12.4494	183	12.3911	191
	12.2374	141	12.4105	137	12.4688	178	12.4105	166
	12.2578	133	12.43	155	12.4883	193	12.43	181
	12.2783	136	12.4494	166	12.5077	168	12.4494	179
	12.2988	125	12.4688	124	12.5272	164	12.4688	190
	12.3192	118	12.4883	149	12.5466	174	12.4883	177
	12.3397	108	12.5077	151	12.566	170	12.5077	194
	12.3602	124	12.5272	146	12.5855	185	12.5272	199
	12.3806	128	12.5466	145	12.6049	198	12.5466	169
	12.4011	126	12.566	150	12.6244	187	12.566	193
	12.4215	123	12.5855	155	12.6438	181	12.5855	204
	12.442	118	12.6049	139	12.6632	192	12.6049	166
	12.4625	111	12.6244	127	12.6827	193	12.6244	198
	12.4829	110	12.6438	147	12.7021	167	12.6438	192
	12.5034	129	12.6632	142	12.7215	161	12.6632	187
	12.5239	115	12.6827	153	12.741	187	12.6827	183
	12.5443	139	12.7021	158	12.7604	188	12.7021	186
	12.5648	112	12.7215	143	12.7799	150	12.7215	188
	12.5853	124	12.741	139	12.7993	142	12.741	190
	12.6057	110	12.7604	137	12.8187	189	12.7604	161
	12.6262	109	12.7799	160	12.8382	175	12.7799	190
	12.6466	119	12.7993	140	12.8576	185	12.7993	160
	12.6671	121	12.8187	141	12.8771	180	12.8187	190
	12.6876	122	12.8382	152	12.8965	178	12.8382	208
	12.708	134	12.8576	148	12.9159	188	12.8576	185
	12.7285	145	12.8771	150	12.9354	157	12.8771	185
	12.749	120	12.8965	144	12.9548	178	12.8965	181
	12.7694	138	12.9159	144	12.9743	176	12.9159	215
	12.7899	120	12.9354	139	12.9937	164	12.9354	161
	12.8103	125	12.9548	147	13.0131	153	12.9548	176
	12.8308	130	12.9743	135	13.0326	179	12.9743	166
	12.8513	108	12.9937	127	13.052	182	12.9937	190
	12.8717	123	13.0131	161	13.0715	181	13.0131	175
	12.8922	117	13.0326	139	13.0909	184	13.0326	178
	12.9127	122	13.052	142	13.1103	182	13.052	158
	12.9331	116	13.0715	120	13.1298	185	13.0715	185
	12.9536	125	13.0909	144	13.1492	175	13.0909	169
	12.974	125	13.1103	128	13.1687	180	13.1103	193
	12.9945	103	13.1298	133	13.1881	151	13.1298	172
	13.015	125	13.1492	123	13.2075	183	13.1492	190
	13.0354	117	13.1687	150	13.227	173	13.1687	189
	13.0559	116	13.1881	146	13.2464	162	13.1881	168
	13.0764	114	13.2075	140	13.2659	191	13.2075	175
	13.0968	121	13.227	124	13.2853	187	13.227	167
	13.1173	111	13.2464	138	13.3047	179	13.2464	177
	13.1377	136	13.2659	167	13.3242	181	13.2659	178
	13.1582	121	13.2853	143	13.3436	185	13.2853	167
	13.1787	111	13.3047	139	13.3631	169	13.3047	186
	13.1991	123	13.3242	124	13.3825	172	13.3242	195
	13.2196	127	13.3436	143	13.4019	151	13.3436	169
	13.2401	125	13.3631	117	13.4214	183	13.3631	177
	13.2605	115	13.3825	128	13.4408	194	13.3825	198
	13.281	126	13.4019	120	13.4603	187	13.4019	189
	13.3014	110	13.4214	149	13.4797	184	13.4214	197
	13.3219	116	13.4408	131	13.4991	161	13.4408	175
	13.3424	126	13.4603	135	13.5186	177	13.4603	181
	13.3628	133	13.4797	154	13.538	171	13.4797	188
	13.3833	114	13.4991	130	13.5575	187	13.4991	174
	13.4038	119	13.5186	111	13.5769	184	13.5186	189
	13.4242	112	13.538	132	13.5963	184	13.538	164
	13.4447	105	13.5575	149	13.6158	160	13.5575	173
	13.4652	109	13.5769	134	13.6352	194	13.5769	195
	13.4856	133	13.5963	152	13.6547	162	13.5963	184
	13.5061	107	13.6158	144	13.6741	208	13.6158	159
	13.5265	111	13.6352	140	13.6935	205	13.6352	200
	13.547	119	13.6547	142	13.713	148	13.6547	189
	13.5675	112	13.6741	130	13.7324	162	13.6741	153
	13.5879	118	13.6935	127	13.7519	180	13.6935	184
	13.6084	99	13.713	115	13.7713	191	13.713	182
	13.6289	121	13.7324	128	13.7907	166	13.7324	189
	13.6493	127	13.7519	123	13.8102	179	13.7519	203
	13.6698	94	13.7713	140	13.8296	166	13.7713	186
	13.6902	102	13.7907	153	13.849	198	13.7907	183
	13.7107	113	13.8102	163	13.8685	171	13.8102	174
	13.7312	106	13.8296	131	13.8879	194	13.8296	197
	13.7516	119	13.849	132	13.9074	159	13.849	175
	13.7721	98	13.8685	157	13.9268	173	13.8685	194
	13.7926	114	13.8879	146	13.9462	178	13.8879	200
	13.813	110	13.9074	142	13.9657	176	13.9074	200
	13.8335	115	13.9268	160	13.9851	177	13.9268	181
	13.8539	102	13.9462	134	14.0046	200	13.9462	183
	13.8744	113	13.9657	123	14.024	162	13.9657	171
	13.8949	129	13.9851	132	14.0434	168	13.9851	167
	13.9153	115	14.0046	131	14.0629	186	14.0046	191
	13.9358	119	14.024	135	14.0823	183	14.024	177
	13.9563	110	14.0434	125	14.1018	151	14.0434	155
	13.9767	115	14.0629	137	14.1212	171	14.0629	160
	13.9972	111	14.0823	121	14.1406	175	14.0823	170
	14.0176	106	14.1018	131	14.1601	182	14.1018	185
	14.0381	136	14.1212	148	14.1795	192	14.1212	175
	14.0586	112	14.1406	117	14.199	184	14.1406	198
	14.079	126	14.1601	162	14.2184	182	14.1601	188
	14.0995	116	14.1795	134	14.2378	177	14.1795	159
	14.12	117	14.199	131	14.2573	165	14.199	170
	14.1404	92	14.2184	126	14.2767	163	14.2184	152
	14.1609	111	14.2378	122	14.2962	176	14.2378	171
	14.1813	107	14.2573	132	14.3156	174	14.2573	179
	14.2018	110	14.2767	134	14.335	186	14.2767	178
	14.2223	106	14.2962	117	14.3545	154	14.2962	188
	14.2427	108	14.3156	131	14.3739	189	14.3156	174
	14.2632	116	14.335	123	14.3934	178	14.335	171
	14.2837	112	14.3545	128	14.4128	185	14.3545	179
	14.3041	113	14.3739	130	14.4322	167	14.3739	166
	14.3246	102	14.3934	112	14.4517	181	14.3934	193
	14.3451	125	14.4128	139	14.4711	156	14.4128	166
	14.3655	114	14.4322	123	14.4906	208	14.4322	193
	14.386	114	14.4517	133	14.51	176	14.4517	165
	14.4064	89	14.4711	138	14.5294	170	14.4711	181
	14.4269	133	14.4906	131	14.5489	173	14.4906	167
	14.4474	119	14.51	120	14.5683	174	14.51	156
	14.4678	116	14.5294	138	14.5878	172	14.5294	163
	14.4883	116	14.5489	140	14.6072	191	14.5489	198
	14.5088	119	14.5683	144	14.6266	173	14.5683	190
	14.5292	93	14.5878	112	14.6461	181	14.5878	182
	14.5497	112	14.6072	126	14.6655	168	14.6072	168
	14.5701	117	14.6266	129	14.685	164	14.6266	176
	14.5906	109	14.6461	127	14.7044	182	14.6461	203
	14.6111	93	14.6655	141	14.7238	155	14.6655	174
	14.6315	114	14.685	139	14.7433	169	14.685	160
	14.652	109	14.7044	136	14.7627	177	14.7044	163
	14.6725	100	14.7238	123	14.7822	167	14.7238	197
	14.6929	127	14.7433	136	14.8016	176	14.7433	173
	14.7134	92	14.7627	129	14.821	194	14.7627	162
	14.7338	128	14.7822	130	14.8405	162	14.7822	168
	14.7543	110	14.8016	112	14.8599	165	14.8016	162
	14.7748	107	14.821	126	14.8793	184	14.821	182
	14.7952	102	14.8405	119	14.8988	158	14.8405	186
	14.8157	118	14.8599	127	14.9182	164	14.8599	165
	14.8362	115	14.8793	137	14.9377	183	14.8793	171
	14.8566	108	14.8988	129	14.9571	198	14.8988	180
	14.8771	106	14.9182	121	14.9765	167	14.9182	172
	14.8975	128	14.9377	135	14.996	159	14.9377	173
	14.918	119	14.9571	115	15.0154	192	14.9571	170
	14.9385	114	14.9765	124	15.0349	197	14.9765	187
	14.9589	108	14.996	142	15.0543	192	14.996	162
	14.9794	121	15.0154	129	15.0737	180	15.0154	184
	14.9999	126	15.0349	121	15.0932	196	15.0349	168
	15.0203	85	15.0543	124	15.1126	187	15.0543	187
	15.0408	124	15.0737	122	15.1321	172	15.0737	169
	15.0612	129	15.0932	123	15.1515	162	15.0932	178
	15.0817	100	15.1126	118	15.1709	156	15.1126	184
	15.1022	101	15.1321	142	15.1904	180	15.1321	164
	15.1226	126	15.1515	151	15.2098	165	15.1515	190
	15.1431	112	15.1709	142	15.2293	184	15.1709	171
	15.1636	91	15.1904	123	15.2487	171	15.1904	186
	15.184	102	15.2098	146	15.2681	161	15.2098	165
	15.2045	104	15.2293	131	15.2876	186	15.2293	162
	15.225	87	15.2487	127	15.307	170	15.2487	176
	15.2454	95	15.2681	159	15.3265	193	15.2681	175
	15.2659	103	15.2876	128	15.3459	170	15.2876	211
	15.2863	108	15.307	124	15.3653	193	15.307	164
	15.3068	111	15.3265	136	15.3848	150	15.3265	172
	15.3273	85	15.3459	127	15.4042	164	15.3459	171
	15.3477	113	15.3653	126	15.4237	188	15.3653	198
	15.3682	109	15.3848	116	15.4431	182	15.3848	146
	15.3887	110	15.4042	118	15.4625	182	15.4042	197
	15.4091	100	15.4237	127	15.482	167	15.4237	180
	15.4296	99	15.4431	130	15.5014	186	15.4431	204
	15.45	102	15.4625	113	15.5209	166	15.4625	199
	15.4705	99	15.482	130	15.5403	194	15.482	167
	15.491	111	15.5014	127	15.5597	194	15.5014	148
	15.5114	106	15.5209	109	15.5792	170	15.5209	165
	15.5319	112	15.5403	140	15.5986	183	15.5403	173
	15.5524	115	15.5597	123	15.6181	191	15.5597	185
	15.5728	118	15.5792	130	15.6375	161	15.5792	170
	15.5933	98	15.5986	126	15.6569	152	15.5986	164
	15.6137	136	15.6181	155	15.6764	194	15.6181	165
	15.6342	83	15.6375	150	15.6958	195	15.6375	183
	15.6547	104	15.6569	116	15.7153	178	15.6569	188
	15.6751	120	15.6764	151	15.7347	215	15.6764	175
	15.6956	104	15.6958	127	15.7541	162	15.6958	155
	15.7161	120	15.7153	127	15.7736	163	15.7153	182
	15.7365	103	15.7347	148	15.793	187	15.7347	185
	15.757	103	15.7541	116	15.8125	171	15.7541	196
	15.7774	102	15.7736	136	15.8319	170	15.7736	189
	15.7979	94	15.793	139	15.8513	176	15.793	181
	15.8184	103	15.8125	126	15.8708	184	15.8125	190
	15.8388	109	15.8319	125	15.8902	210	15.8319	177
	15.8593	105	15.8513	125	15.9097	172	15.8513	163
	15.8798	109	15.8708	122	15.9291	185	15.8708	180
	15.9002	84	15.8902	136	15.9485	159	15.8902	140
	15.9207	115	15.9097	107	15.968	179	15.9097	167
	15.9411	120	15.9291	136	15.9874	175	15.9291	185
	15.9616	113	15.9485	129	16.0068	176	15.9485	184
	15.9821	125	15.968	117	16.0263	168	15.968	186
	16.0025	104	15.9874	130	16.0457	185	15.9874	205
	16.023	114	16.0068	121	16.0652	192	16.0068	191
	16.0435	104	16.0263	122	16.0846	172	16.0263	187
	16.0639	119	16.0457	143	16.104	186	16.0457	172
	16.0844	100	16.0652	145	16.1235	184	16.0652	196
	16.1048	103	16.0846	125	16.1429	157	16.0846	176
	16.1253	107	16.104	139	16.1624	168	16.104	189
	16.1458	125	16.1235	120	16.1818	162	16.1235	172
	16.1662	114	16.1429	118	16.2012	192	16.1429	173
	16.1867	106	16.1624	134	16.2207	145	16.1624	173
	16.2072	95	16.1818	134	16.2401	185	16.1818	175
	16.2276	109	16.2012	140	16.2596	170	16.2012	174
	16.2481	97	16.2207	139	16.279	194	16.2207	185
	16.2686	119	16.2401	123	16.2984	170	16.2401	170
	16.289	105	16.2596	147	16.3179	174	16.2596	192
	16.3095	139	16.279	127	16.3373	191	16.279	183
	16.3299	86	16.2984	138	16.3568	159	16.2984	198
	16.3504	99	16.3179	117	16.3762	169	16.3179	176
	16.3709	108	16.3373	116	16.3956	160	16.3373	175
	16.3913	103	16.3568	124	16.4151	177	16.3568	186
	16.4118	93	16.3762	116	16.4345	176	16.3762	143
	16.4323	99	16.3956	142	16.454	168	16.3956	195
	16.4527	105	16.4151	114	16.4734	177	16.4151	172
	16.4732	112	16.4345	131	16.4928	176	16.4345	202
	16.4936	103	16.454	120	16.5123	181	16.454	205
	16.5141	94	16.4734	137	16.5317	169	16.4734	205
	16.5346	104	16.4928	125	16.5512	173	16.4928	169
	16.555	109	16.5123	131	16.5706	192	16.5123	167
	16.5755	101	16.5317	133	16.59	180	16.5317	178
	16.596	95	16.5512	121	16.6095	178	16.5512	180
	16.6164	102	16.5706	140	16.6289	168	16.5706	179
	16.6369	110	16.59	129	16.6484	182	16.59	187
	16.6573	102	16.6095	135	16.6678	195	16.6095	175
	16.6778	91	16.6289	127	16.6872	178	16.6289	159
	16.6983	91	16.6484	157	16.7067	153	16.6484	187
	16.7187	96	16.6678	127	16.7261	163	16.6678	191
	16.7392	105	16.6872	114	16.7456	151	16.6872	189
	16.7597	122	16.7067	137	16.765	184	16.7067	182
	16.7801	106	16.7261	139	16.7844	169	16.7261	192
	16.8006	108	16.7456	128	16.8039	169	16.7456	178
	16.821	113	16.765	148	16.8233	196	16.765	198
	16.8415	110	16.7844	127	16.8428	184	16.7844	168
	16.862	110	16.8039	142	16.8622	195	16.8039	180
	16.8824	105	16.8233	137	16.8816	204	16.8233	187
	16.9029	107	16.8428	123	16.9011	153	16.8428	162
	16.9234	121	16.8622	120	16.9205	199	16.8622	195
	16.9438	114	16.8816	127	16.94	161	16.8816	192
	16.9643	96	16.9011	135	16.9594	172	16.9011	176
	16.9847	88	16.9205	119	16.9788	197	16.9205	176
	17.0052	89	16.94	137	16.9983	199	16.94	193
	17.0257	118	16.9594	113	17.0177	187	16.9594	177
	17.0461	94	16.9788	140	17.0371	186	16.9788	167
	17.0666	91	16.9983	124	17.0566	172	16.9983	169
	17.0871	101	17.0177	116	17.076	217	17.0177	186
	17.1075	100	17.0371	158	17.0955	147	17.0371	189
	17.128	106	17.0566	134	17.1149	192	17.0566	185
	17.1485	121	17.076	126	17.1343	186	17.076	185
	17.1689	97	17.0955	138	17.1538	199	17.0955	191
	17.1894	99	17.1149	125	17.1732	174	17.1149	182
	17.2098	112	17.1343	138	17.1927	164	17.1343	176
	17.2303	97	17.1538	157	17.2121	191	17.1538	166
	17.2508	110	17.1732	99	17.2315	170	17.1732	141
	17.2712	96	17.1927	148	17.251	210	17.1927	181
	17.2917	96	17.2121	128	17.2704	196	17.2121	179
	17.3122	113	17.2315	139	17.2899	185	17.2315	194
	17.3326	87	17.251	147	17.3093	166	17.251	169
	17.3531	122	17.2704	129	17.3287	167	17.2704	194
	17.3735	100	17.2899	121	17.3482	167	17.2899	180
	17.394	86	17.3093	141	17.3676	189	17.3093	184
	17.4145	119	17.3287	133	17.3871	189	17.3287	185
	17.4349	119	17.3482	157	17.4065	199	17.3482	191
	17.4554	103	17.3676	114	17.4259	189	17.3676	180
	17.4759	107	17.3871	135	17.4454	189	17.3871	202
	17.4963	109	17.4065	134	17.4648	160	17.4065	194
	17.5168	99	17.4259	125	17.4843	196	17.4259	186
	17.5372	103	17.4454	148	17.5037	189	17.4454	190
	17.5577	129	17.4648	133	17.5231	187	17.4648	167
	17.5782	101	17.4843	116	17.5426	179	17.4843	178
	17.5986	89	17.5037	127	17.562	173	17.5037	178
	17.6191	101	17.5231	136	17.5815	165	17.5231	157
	17.6396	114	17.5426	121	17.6009	185	17.5426	166
	17.66	92	17.562	128	17.6203	206	17.562	201
	17.6805	91	17.5815	152	17.6398	216	17.5815	179
	17.7009	109	17.6009	130	17.6592	163	17.6009	169
	17.7214	100	17.6203	118	17.6787	200	17.6203	193
	17.7419	90	17.6398	143	17.6981	150	17.6398	179
	17.7623	99	17.6592	125	17.7175	192	17.6592	190
	17.7828	104	17.6787	139	17.737	167	17.6787	167
	17.8033	114	17.6981	165	17.7564	197	17.6981	188
	17.8237	112	17.7175	115	17.7759	178	17.7175	163
	17.8442	110	17.737	134	17.7953	166	17.737	215
	17.8646	120	17.7564	130	17.8147	194	17.7564	203
	17.8851	125	17.7759	143	17.8342	190	17.7759	180
	17.9056	115	17.7953	119	17.8536	186	17.7953	209
	17.926	110	17.8147	115	17.8731	158	17.8147	176
	17.9465	124	17.8342	142	17.8925	189	17.8342	193
	17.967	104	17.8536	123	17.9119	180	17.8536	198
	17.9874	98	17.8731	119	17.9314	163	17.8731	190
	18.0079	99	17.8925	150	17.9508	175	17.8925	200
	18.0284	95	17.9119	115	17.9703	178	17.9119	194
	18.0488	103	17.9314	126	17.9897	181	17.9314	200
	18.0693	115	17.9508	111	18.0091	186	17.9508	201
	18.0897	104	17.9703	121	18.0286	175	17.9703	192
	18.1102	96	17.9897	133	18.048	196	17.9897	199
	18.1307	118	18.0091	129	18.0675	192	18.0091	151
	18.1511	106	18.0286	127	18.0869	160	18.0286	174
	18.1716	99	18.048	119	18.1063	187	18.048	165
	18.1921	103	18.0675	143	18.1258	187	18.0675	196
	18.2125	120	18.0869	136	18.1452	176	18.0869	179
	18.233	106	18.1063	110	18.1646	170	18.1063	191
	18.2534	103	18.1258	134	18.1841	151	18.1258	190
	18.2739	107	18.1452	126	18.2035	165	18.1452	188
	18.2944	114	18.1646	132	18.223	182	18.1646	192
	18.3148	109	18.1841	133	18.2424	187	18.1841	204
	18.3353	102	18.2035	119	18.2618	177	18.2035	200
	18.3558	105	18.223	158	18.2813	177	18.223	179
	18.3762	96	18.2424	149	18.3007	183	18.2424	204
	18.3967	114	18.2618	135	18.3202	192	18.2618	196
	18.4171	106	18.2813	133	18.3396	181	18.2813	184
	18.4376	94	18.3007	116	18.359	167	18.3007	180
	18.4581	107	18.3202	129	18.3785	185	18.3202	162
	18.4785	101	18.3396	128	18.3979	191	18.3396	216
	18.499	113	18.359	134	18.4174	189	18.359	191
	18.5195	106	18.3785	130	18.4368	207	18.3785	197
	18.5399	100	18.3979	154	18.4562	193	18.3979	184
	18.5604	107	18.4174	151	18.4757	170	18.4174	196
	18.5808	115	18.4368	128	18.4951	177	18.4368	183
	18.6013	95	18.4562	109	18.5146	208	18.4562	178
	18.6218	91	18.4757	138	18.534	210	18.4757	204
	18.6422	100	18.4951	123	18.5534	193	18.4951	182
	18.6627	99	18.5146	128	18.5729	183	18.5146	181
	18.6832	102	18.534	140	18.5923	202	18.534	197
	18.7036	99	18.5534	138	18.6118	212	18.5534	219
	18.7241	126	18.5729	148	18.6312	190	18.5729	185
	18.7445	88	18.5923	142	18.6506	189	18.5923	205
	18.765	115	18.6118	135	18.6701	174	18.6118	170
	18.7855	107	18.6312	113	18.6895	188	18.6312	214
	18.8059	108	18.6506	132	18.709	186	18.6506	188
	18.8264	104	18.6701	126	18.7284	182	18.6701	194
	18.8469	126	18.6895	115	18.7478	181	18.6895	207
	18.8673	115	18.709	132	18.7673	188	18.709	170
	18.8878	102	18.7284	131	18.7867	185	18.7284	179
	18.9083	97	18.7478	130	18.8062	176	18.7478	202
	18.9287	132	18.7673	140	18.8256	191	18.7673	197
	18.9492	111	18.7867	145	18.845	216	18.7867	184
	18.9696	121	18.8062	135	18.8645	213	18.8062	219
	18.9901	118	18.8256	120	18.8839	183	18.8256	172
	19.0106	130	18.845	118	18.9034	179	18.845	159
	19.031	96	18.8645	120	18.9228	206	18.8645	163
	19.0515	116	18.8839	137	18.9422	193	18.8839	223
	19.072	100	18.9034	132	18.9617	202	18.9034	186
	19.0924	108	18.9228	102	18.9811	187	18.9228	192
	19.1129	117	18.9422	155	19.0006	184	18.9422	205
	19.1333	95	18.9617	119	19.02	188	18.9617	208
	19.1538	114	18.9811	135	19.0394	199	18.9811	194
	19.1743	115	19.0006	135	19.0589	172	19.0006	206
	19.1947	111	19.02	132	19.0783	200	19.02	216
	19.2152	107	19.0394	141	19.0978	190	19.0394	193
	19.2357	109	19.0589	120	19.1172	195	19.0589	199
	19.2561	107	19.0783	115	19.1366	178	19.0783	164
	19.2766	100	19.0978	135	19.1561	174	19.0978	179
	19.297	113	19.1172	115	19.1755	186	19.1172	208
	19.3175	112	19.1366	164	19.1949	186	19.1366	221
	19.338	117	19.1561	129	19.2144	178	19.1561	200
	19.3584	91	19.1755	150	19.2338	188	19.1755	202
	19.3789	98	19.1949	129	19.2533	190	19.1949	184
	19.3994	123	19.2144	151	19.2727	180	19.2144	201
	19.4198	109	19.2338	121	19.2921	172	19.2338	195
	19.4403	120	19.2533	145	19.3116	190	19.2533	213
	19.4607	110	19.2727	131	19.331	199	19.2727	198
	19.4812	103	19.2921	142	19.3505	197	19.2921	219
	19.5017	106	19.3116	133	19.3699	196	19.3116	211
	19.5221	116	19.331	140	19.3893	170	19.331	221
	19.5426	101	19.3505	126	19.4088	183	19.3505	189
	19.5631	110	19.3699	130	19.4282	185	19.3699	216
	19.5835	112	19.3893	122	19.4477	187	19.3893	197
	19.604	113	19.4088	151	19.4671	192	19.4088	183
	19.6244	120	19.4282	124	19.4865	205	19.4282	194
	19.6449	109	19.4477	151	19.506	201	19.4477	186
	19.6654	124	19.4671	132	19.5254	212	19.4671	214
	19.6858	110	19.4865	144	19.5449	189	19.4865	174
	19.7063	113	19.506	136	19.5643	204	19.506	180
	19.7268	128	19.5254	126	19.5837	190	19.5254	205
	19.7472	111	19.5449	138	19.6032	184	19.5449	172
	19.7677	102	19.5643	122	19.6226	202	19.5643	181
	19.7881	113	19.5837	136	19.6421	240	19.5837	212
	19.8086	99	19.6032	133	19.6615	186	19.6032	213
	19.8291	110	19.6226	126	19.6809	186	19.6226	188
	19.8495	121	19.6421	142	19.7004	195	19.6421	197
	19.87	125	19.6615	132	19.7198	213	19.6615	219
	19.8905	117	19.6809	143	19.7393	217	19.6809	197
	19.9109	108	19.7004	138	19.7587	191	19.7004	162
	19.9314	110	19.7198	139	19.7781	182	19.7198	209
	19.9519	102	19.7393	115	19.7976	206	19.7393	182
	19.9723	109	19.7587	130	19.817	196	19.7587	188
	19.9928	120	19.7781	139	19.8365	194	19.7781	195
	20.0132	109	19.7976	130	19.8559	179	19.7976	223
	20.0337	105	19.817	153	19.8753	198	19.817	189
	20.0542	110	19.8365	151	19.8948	182	19.8365	199
	20.0746	113	19.8559	135	19.9142	180	19.8559	193
	20.0951	98	19.8753	133	19.9337	199	19.8753	206
	20.1156	133	19.8948	132	19.9531	170	19.8948	161
	20.136	98	19.9142	150	19.9725	224	19.9142	190
	20.1565	106	19.9337	142	19.992	201	19.9337	187
	20.1769	111	19.9531	142	20.0114	188	19.9531	206
	20.1974	114	19.9725	128	20.0309	197	19.9725	191
	20.2179	127	19.992	147	20.0503	177	19.992	212
	20.2383	115	20.0114	133	20.0697	189	20.0114	214
	20.2588	103	20.0309	141	20.0892	198	20.0309	191
	20.2793	108	20.0503	162	20.1086	198	20.0503	202
	20.2997	94	20.0697	140	20.1281	189	20.0697	237
	20.3202	108	20.0892	126	20.1475	217	20.0892	197
	20.3406	112	20.1086	148	20.1669	203	20.1086	216
	20.3611	114	20.1281	144	20.1864	195	20.1281	188
	20.3816	103	20.1475	144	20.2058	222	20.1475	200
	20.402	93	20.1669	137	20.2253	207	20.1669	194
	20.4225	95	20.1864	153	20.2447	185	20.1864	215
	20.443	131	20.2058	123	20.2641	197	20.2058	213
	20.4634	91	20.2253	136	20.2836	212	20.2253	220
	20.4839	105	20.2447	155	20.303	217	20.2447	231
	20.5043	96	20.2641	130	20.3224	202	20.2641	173
	20.5248	102	20.2836	142	20.3419	205	20.2836	222
	20.5453	118	20.303	137	20.3613	207	20.303	199
	20.5657	130	20.3224	142	20.3808	211	20.3224	179
	20.5862	122	20.3419	113	20.4002	202	20.3419	213
	20.6067	105	20.3613	141	20.4196	211	20.3613	210
	20.6271	101	20.3808	160	20.4391	184	20.3808	194
	20.6476	92	20.4002	146	20.4585	181	20.4002	196
	20.668	109	20.4196	111	20.478	188	20.4196	199
	20.6885	121	20.4391	145	20.4974	181	20.4391	201
	20.709	125	20.4585	148	20.5168	191	20.4585	199
	20.7294	127	20.478	134	20.5363	189	20.478	233
	20.7499	106	20.4974	146	20.5557	191	20.4974	206
	20.7704	136	20.5168	130	20.5752	207	20.5168	204
	20.7908	94	20.5363	145	20.5946	191	20.5363	205
	20.8113	115	20.5557	125	20.614	205	20.5557	205
	20.8318	136	20.5752	134	20.6335	187	20.5752	214
	20.8522	106	20.5946	144	20.6529	205	20.5946	192
	20.8727	120	20.614	131	20.6724	194	20.614	204
	20.8931	115	20.6335	152	20.6918	193	20.6335	200
	20.9136	104	20.6529	133	20.7112	195	20.6529	220
	20.9341	106	20.6724	129	20.7307	210	20.6724	191
	20.9545	130	20.6918	118	20.7501	213	20.6918	207
	20.975	117	20.7112	136	20.7696	215	20.7112	182
	20.9955	114	20.7307	148	20.789	214	20.7307	242
	21.0159	127	20.7501	131	20.8084	205	20.7501	167
	21.0364	95	20.7696	147	20.8279	202	20.7696	176
	21.0568	96	20.789	140	20.8473	191	20.789	190
	21.0773	129	20.8084	143	20.8668	213	20.8084	183
	21.0978	108	20.8279	149	20.8862	189	20.8279	201
	21.1182	104	20.8473	139	20.9056	184	20.8473	194
	21.1387	102	20.8668	132	20.9251	214	20.8668	197
	21.1592	118	20.8862	145	20.9445	218	20.8862	211
	21.1796	118	20.9056	130	20.964	218	20.9056	189
	21.2001	136	20.9251	117	20.9834	187	20.9251	188
	21.2205	102	20.9445	148	21.0028	196	20.9445	214
	21.241	104	20.964	141	21.0223	200	20.964	212
	21.2615	105	20.9834	156	21.0417	191	20.9834	196
	21.2819	104	21.0028	125	21.0612	215	21.0028	212
	21.3024	114	21.0223	138	21.0806	202	21.0223	199
	21.3229	111	21.0417	136	21.1	188	21.0417	179
	21.3433	106	21.0612	134	21.1195	203	21.0612	166
	21.3638	114	21.0806	110	21.1389	204	21.0806	170
	21.3842	105	21.1	129	21.1584	209	21.1	197
	21.4047	117	21.1195	146	21.1778	214	21.1195	207
	21.4252	115	21.1389	139	21.1972	202	21.1389	178
	21.4456	101	21.1584	119	21.2167	191	21.1584	170
	21.4661	115	21.1778	158	21.2361	190	21.1778	240
	21.4866	106	21.1972	114	21.2556	203	21.1972	236
	21.507	119	21.2167	125	21.275	188	21.2167	202
	21.5275	109	21.2361	151	21.2944	193	21.2361	194
	21.5479	119	21.2556	130	21.3139	227	21.2556	206
	21.5684	97	21.275	121	21.3333	189	21.275	211
	21.5889	88	21.2944	145	21.3527	210	21.2944	184
	21.6093	122	21.3139	153	21.3722	206	21.3139	208
	21.6298	129	21.3333	145	21.3916	192	21.3333	205
	21.6503	124	21.3527	145	21.4111	209	21.3527	205
	21.6707	125	21.3722	130	21.4305	191	21.3722	164
	21.6912	111	21.3916	156	21.4499	208	21.3916	210
	21.7117	122	21.4111	133	21.4694	242	21.4111	236
	21.7321	106	21.4305	143	21.4888	210	21.4305	196
	21.7526	106	21.4499	134	21.5083	188	21.4499	199
	21.773	127	21.4694	129	21.5277	177	21.4694	195
	21.7935	128	21.4888	118	21.5471	233	21.4888	205
	21.814	118	21.5083	154	21.5666	220	21.5083	225
	21.8344	123	21.5277	146	21.586	211	21.5277	208
	21.8549	131	21.5471	132	21.6055	196	21.5471	235
	21.8754	120	21.5666	140	21.6249	193	21.5666	200
	21.8958	94	21.586	162	21.6443	205	21.586	222
	21.9163	92	21.6055	128	21.6638	206	21.6055	198
	21.9367	117	21.6249	167	21.6832	177	21.6249	201
	21.9572	111	21.6443	130	21.7027	204	21.6443	210
	21.9777	93	21.6638	126	21.7221	184	21.6638	204
	21.9981	112	21.6832	128	21.7415	192	21.6832	226
	22.0186	115	21.7027	127	21.761	199	21.7027	205
	22.0391	111	21.7221	149	21.7804	206	21.7221	193
	22.0595	113	21.7415	142	21.7999	212	21.7415	202
	22.08	147	21.761	143	21.8193	195	21.761	203
	22.1004	96	21.7804	126	21.8387	203	21.7804	218
	22.1209	111	21.7999	144	21.8582	221	21.7999	181
	22.1414	115	21.8193	133	21.8776	164	21.8193	230
	22.1618	116	21.8387	144	21.8971	211	21.8387	199
	22.1823	106	21.8582	120	21.9165	208	21.8582	215
	22.2028	116	21.8776	151	21.9359	219	21.8776	201
	22.2232	131	21.8971	143	21.9554	231	21.8971	194
	22.2437	117	21.9165	140	21.9748	186	21.9165	206
	22.2641	116	21.9359	133	21.9943	209	21.9359	217
	22.2846	102	21.9554	124	22.0137	188	21.9554	177
	22.3051	114	21.9748	137	22.0331	228	21.9748	200
	22.3255	101	21.9943	131	22.0526	211	21.9943	190
	22.346	107	22.0137	153	22.072	186	22.0137	211
	22.3665	100	22.0331	150	22.0915	192	22.0331	219
	22.3869	111	22.0526	137	22.1109	226	22.0526	207
	22.4074	122	22.072	148	22.1303	203	22.072	207
	22.4278	112	22.0915	159	22.1498	200	22.0915	218
	22.4483	100	22.1109	129	22.1692	185	22.1109	256
	22.4688	112	22.1303	147	22.1887	212	22.1303	179
	22.4892	104	22.1498	142	22.2081	213	22.1498	201
	22.5097	96	22.1692	147	22.2275	210	22.1692	223
	22.5302	111	22.1887	143	22.247	195	22.1887	205
	22.5506	98	22.2081	127	22.2664	205	22.2081	216
	22.5711	102	22.2275	133	22.2859	194	22.2275	200
	22.5916	130	22.247	129	22.3053	207	22.247	219
	22.612	118	22.2664	151	22.3247	207	22.2664	200
	22.6325	119	22.2859	141	22.3442	214	22.2859	193
	22.6529	94	22.3053	129	22.3636	226	22.3053	220
	22.6734	111	22.3247	116	22.3831	195	22.3247	200
	22.6939	108	22.3442	139	22.4025	220	22.3442	228
	22.7143	131	22.3636	127	22.4219	225	22.3636	219
	22.7348	97	22.3831	124	22.4414	202	22.3831	228
	22.7553	130	22.4025	125	22.4608	211	22.4025	225
	22.7757	115	22.4219	124	22.4802	190	22.4219	196
	22.7962	101	22.4414	139	22.4997	185	22.4414	219
	22.8166	113	22.4608	131	22.5191	188	22.4608	196
	22.8371	124	22.4802	133	22.5386	231	22.4802	205
	22.8576	116	22.4997	138	22.558	210	22.4997	230
	22.878	117	22.5191	136	22.5774	212	22.5191	190
	22.8985	100	22.5386	141	22.5969	204	22.5386	183
	22.919	113	22.558	115	22.6163	222	22.558	199
	22.9394	110	22.5774	149	22.6358	213	22.5774	201
	22.9599	113	22.5969	138	22.6552	178	22.5969	217
	22.9803	113	22.6163	159	22.6746	210	22.6163	226
	23.0008	120	22.6358	130	22.6941	242	22.6358	200
	23.0213	107	22.6552	131	22.7135	194	22.6552	210
	23.0417	104	22.6746	148	22.733	209	22.6746	218
	23.0622	114	22.6941	140	22.7524	190	22.6941	226
	23.0827	117	22.7135	128	22.7718	191	22.7135	204
	23.1031	101	22.733	150	22.7913	205	22.733	201
	23.1236	96	22.7524	135	22.8107	173	22.7524	236
	23.144	121	22.7718	153	22.8302	181	22.7718	209
	23.1645	101	22.7913	139	22.8496	198	22.7913	183
	23.185	121	22.8107	128	22.869	210	22.8107	219
	23.2054	119	22.8302	139	22.8885	208	22.8302	195
	23.2259	112	22.8496	122	22.9079	226	22.8496	198
	23.2464	108	22.869	112	22.9274	218	22.869	226
	23.2668	123	22.8885	147	22.9468	199	22.8885	205
	23.2873	118	22.9079	142	22.9662	197	22.9079	221
	23.3077	117	22.9274	130	22.9857	204	22.9274	209
	23.3282	115	22.9468	141	23.0051	206	22.9468	209
	23.3487	127	22.9662	125	23.0246	215	22.9662	236
	23.3691	122	22.9857	130	23.044	210	22.9857	200
	23.3896	112	23.0051	124	23.0634	194	23.0051	192
	23.4101	107	23.0246	144	23.0829	210	23.0246	245
	23.4305	111	23.044	142	23.1023	204	23.044	245
	23.451	112	23.0634	126	23.1218	181	23.0634	234
	23.4714	103	23.0829	129	23.1412	226	23.0829	197
	23.4919	104	23.1023	159	23.1606	214	23.1023	197
	23.5124	95	23.1218	132	23.1801	191	23.1218	212
	23.5328	100	23.1412	147	23.1995	200	23.1412	228
	23.5533	136	23.1606	148	23.219	215	23.1606	181
	23.5738	105	23.1801	144	23.2384	187	23.1801	214
	23.5942	113	23.1995	145	23.2578	207	23.1995	219
	23.6147	104	23.219	123	23.2773	214	23.219	202
	23.6352	117	23.2384	130	23.2967	167	23.2384	194
	23.6556	118	23.2578	109	23.3162	207	23.2578	211
	23.6761	108	23.2773	135	23.3356	208	23.2773	193
	23.6965	135	23.2967	157	23.355	192	23.2967	213
	23.717	112	23.3162	117	23.3745	192	23.3162	206
	23.7375	117	23.3356	130	23.3939	186	23.3356	195
	23.7579	123	23.355	131	23.4134	202	23.355	200
	23.7784	97	23.3745	139	23.4328	224	23.3745	212
	23.7989	110	23.3939	103	23.4522	207	23.3939	217
	23.8193	127	23.4134	131	23.4717	207	23.4134	227
	23.8398	109	23.4328	141	23.4911	183	23.4328	229
	23.8602	105	23.4522	152	23.5105	227	23.4522	204
	23.8807	122	23.4717	140	23.53	192	23.4717	206
	23.9012	113	23.4911	142	23.5494	194	23.4911	218
	23.9216	96	23.5105	148	23.5689	207	23.5105	199
	23.9421	104	23.53	130	23.5883	230	23.53	210
	23.9626	103	23.5494	154	23.6077	175	23.5494	207
	23.983	128	23.5689	137	23.6272	188	23.5689	206
	24.0035	111	23.5883	132	23.6466	207	23.5883	221
	24.0239	98	23.6077	119	23.6661	210	23.6077	203
	24.0444	102	23.6272	116	23.6855	181	23.6272	228
	24.0649	107	23.6466	117	23.7049	223	23.6466	221
	24.0853	101	23.6661	144	23.7244	206	23.6661	210
	24.1058	107	23.6855	153	23.7438	196	23.6855	211
	24.1263	86	23.7049	118	23.7633	195	23.7049	199
	24.1467	123	23.7244	115	23.7827	229	23.7244	218
	24.1672	94	23.7438	130	23.8021	233	23.7438	172
	24.1876	105	23.7633	142	23.8216	195	23.7633	200
	24.2081	109	23.7827	136	23.841	210	23.7827	183
	24.2286	108	23.8021	123	23.8605	215	23.8021	206
	24.249	120	23.8216	144	23.8799	190	23.8216	220
	24.2695	99	23.841	133	23.8993	224	23.841	224
	24.29	121	23.8605	148	23.9188	189	23.8605	211
	24.3104	111	23.8799	108	23.9382	202	23.8799	180
	24.3309	126	23.8993	145	23.9577	205	23.8993	210
	24.3513	103	23.9188	136	23.9771	182	23.9188	205
	24.3718	108	23.9382	123	23.9965	215	23.9382	210
	24.3923	105	23.9577	129	24.016	237	23.9577	207
	24.4127	101	23.9771	131	24.0354	203	23.9771	195
	24.4332	101	23.9965	130	24.0549	231	23.9965	191
	24.4537	92	24.016	121	24.0743	214	24.016	201
	24.4741	98	24.0354	128	24.0937	179	24.0354	238
	24.4946	118	24.0549	133	24.1132	211	24.0549	215
	24.5151	115	24.0743	112	24.1326	227	24.0743	214
	24.5355	94	24.0937	147	24.1521	191	24.0937	209
	24.556	114	24.1132	146	24.1715	190	24.1132	216
	24.5764	88	24.1326	129	24.1909	214	24.1326	217
	24.5969	96	24.1521	127	24.2104	217	24.1521	224
	24.6174	108	24.1715	138	24.2298	217	24.1715	230
	24.6378	109	24.1909	116	24.2493	193	24.1909	205
	24.6583	99	24.2104	129	24.2687	195	24.2104	203
	24.6788	97	24.2298	121	24.2881	207	24.2298	211
	24.6992	87	24.2493	136	24.3076	229	24.2493	204
	24.7197	98	24.2687	117	24.327	203	24.2687	224
	24.7401	97	24.2881	141	24.3465	206	24.2881	217
	24.7606	87	24.3076	140	24.3659	183	24.3076	198
	24.7811	89	24.327	123	24.3853	220	24.327	209
	24.8015	96	24.3465	133	24.4048	215	24.3465	186
	24.822	100	24.3659	142	24.4242	216	24.3659	230
	24.8425	103	24.3853	143	24.4437	200	24.3853	193
	24.8629	84	24.4048	136	24.4631	223	24.4048	204
	24.8834	90	24.4242	133	24.4825	214	24.4242	216
	24.9038	94	24.4437	138	24.502	203	24.4437	214
	24.9243	113	24.4631	125	24.5214	192	24.4631	199
	24.9448	107	24.4825	146	24.5408	200	24.4825	203
	24.9652	98	24.502	116	24.5603	180	24.502	232
	24.9857	89	24.5214	142	24.5797	197	24.5214	221
	25.0062	98	24.5408	142	24.5992	201	24.5408	198
	25.0266	109	24.5603	108	24.6186	196	24.5603	197
	25.0471	120	24.5797	113	24.638	209	24.5797	199
	25.0675	93	24.5992	130	24.6575	202	24.5992	186
	25.088	102	24.6186	129	24.6769	204	24.6186	205
	25.1085	117	24.638	126	24.6964	213	24.638	197
	25.1289	90	24.6575	114	24.7158	211	24.6575	183
	25.1494	94	24.6769	133	24.7352	169	24.6769	190
	25.1699	91	24.6964	117	24.7547	225	24.6964	185
	25.1903	90	24.7158	145	24.7741	203	24.7158	225
	25.2108	96	24.7352	128	24.7936	168	24.7352	208
	25.2312	104	24.7547	121	24.813	188	24.7547	217
	25.2517	96	24.7741	112	24.8324	234	24.7741	199
	25.2722	113	24.7936	130	24.8519	200	24.7936	188
	25.2926	88	24.813	134	24.8713	194	24.813	194
	25.3131	105	24.8324	133	24.8908	214	24.8324	229
	25.3336	106	24.8519	132	24.9102	216	24.8519	188
	25.354	98	24.8713	138	24.9296	183	24.8713	191
	25.3745	100	24.8908	123	24.9491	183	24.8908	201
	25.395	77	24.9102	132	24.9685	199	24.9102	221
	25.4154	88	24.9296	142	24.988	212	24.9296	188
	25.4359	101	24.9491	116	25.0074	210	24.9491	184
	25.4563	99	24.9685	129	25.0268	203	24.9685	198
	25.4768	101	24.988	135	25.0463	209	24.988	234
	25.4973	93	25.0074	116	25.0657	196	25.0074	222
	25.5177	99	25.0268	115	25.0852	198	25.0268	200
	25.5382	102	25.0463	124	25.1046	196	25.0463	190
	25.5587	99	25.0657	144	25.124	199	25.0657	197
	25.5791	92	25.0852	114	25.1435	194	25.0852	193
	25.5996	94	25.1046	144	25.1629	218	25.1046	179
	25.62	119	25.124	127	25.1824	202	25.124	210
	25.6405	97	25.1435	132	25.2018	207	25.1435	204
	25.661	108	25.1629	116	25.2212	180	25.1629	185
	25.6814	90	25.1824	104	25.2407	188	25.1824	185
	25.7019	98	25.2018	153	25.2601	201	25.2018	199
	25.7224	107	25.2212	142	25.2796	225	25.2212	216
	25.7428	113	25.2407	119	25.299	190	25.2407	236
	25.7633	103	25.2601	122	25.3184	193	25.2601	185
	25.7837	89	25.2796	142	25.3379	185	25.2796	210
	25.8042	94	25.299	129	25.3573	190	25.299	190
	25.8247	79	25.3184	125	25.3768	192	25.3184	216
	25.8451	96	25.3379	129	25.3962	238	25.3379	217
	25.8656	124	25.3573	121	25.4156	190	25.3573	202
	25.8861	95	25.3768	127	25.4351	207	25.3768	203
	25.9065	86	25.3962	129	25.4545	187	25.3962	225
	25.927	86	25.4156	129	25.474	200	25.4156	219
	25.9474	98	25.4351	128	25.4934	186	25.4351	236
	25.9679	108	25.4545	108	25.5128	201	25.4545	225
	25.9884	94	25.474	134	25.5323	186	25.474	246
	26.0088	86	25.4934	112	25.5517	225	25.4934	205
	26.0293	93	25.5128	132	25.5712	199	25.5128	178
	26.0498	106	25.5323	156	25.5906	173	25.5323	197
	26.0702	90	25.5517	116	25.61	177	25.5517	218
	26.0907	91	25.5712	135	25.6295	213	25.5712	211
	26.1111	93	25.5906	111	25.6489	182	25.5906	187
	26.1316	79	25.61	126	25.6683	208	25.61	204
	26.1521	85	25.6295	129	25.6878	197	25.6295	193
	26.1725	114	25.6489	100	25.7072	199	25.6489	188
	26.193	105	25.6683	126	25.7267	211	25.6683	212
	26.2135	99	25.6878	118	25.7461	192	25.6878	202
	26.2339	103	25.7072	119	25.7655	191	25.7072	166
	26.2544	86	25.7267	89	25.785	188	25.7267	194
	26.2749	95	25.7461	114	25.8044	229	25.7461	211
	26.2953	85	25.7655	120	25.8239	205	25.7655	199
	26.3158	97	25.785	104	25.8433	204	25.785	183
	26.3362	101	25.8044	133	25.8627	192	25.8044	203
	26.3567	120	25.8239	113	25.8822	218	25.8239	203
	26.3772	90	25.8433	108	25.9016	235	25.8433	203
	26.3976	87	25.8627	117	25.9211	177	25.8627	212
	26.4181	97	25.8822	121	25.9405	187	25.8822	165
	26.4386	109	25.9016	117	25.9599	219	25.9016	203
	26.459	97	25.9211	128	25.9794	211	25.9211	201
	26.4795	84	25.9405	124	25.9988	203	25.9405	204
	26.4999	98	25.9599	104	26.0183	217	25.9599	183
	26.5204	104	25.9794	123	26.0377	201	25.9794	195
	26.5409	86	25.9988	97	26.0571	192	25.9988	206
	26.5613	91	26.0183	121	26.0766	187	26.0183	195
	26.5818	95	26.0377	139	26.096	210	26.0377	168
	26.6023	89	26.0571	116	26.1155	226	26.0571	212
	26.6227	105	26.0766	104	26.1349	197	26.0766	182
	26.6432	98	26.096	129	26.1543	190	26.096	169
	26.6636	92	26.1155	109	26.1738	186	26.1155	205
	26.6841	82	26.1349	113	26.1932	218	26.1349	173
	26.7046	88	26.1543	133	26.2127	196	26.1543	190
	26.725	76	26.1738	117	26.2321	219	26.1738	212
	26.7455	105	26.1932	119	26.2515	195	26.1932	223
	26.766	74	26.2127	149	26.271	225	26.2127	204
	26.7864	105	26.2321	128	26.2904	198	26.2321	199
	26.8069	100	26.2515	123	26.3099	192	26.2515	186
	26.8273	90	26.271	109	26.3293	197	26.271	225
	26.8478	77	26.2904	108	26.3487	195	26.2904	176
	26.8683	83	26.3099	112	26.3682	221	26.3099	226
	26.8887	99	26.3293	117	26.3876	193	26.3293	196
	26.9092	98	26.3487	111	26.4071	176	26.3487	201
	26.9297	93	26.3682	113	26.4265	237	26.3682	208
	26.9501	72	26.3876	121	26.4459	197	26.3876	184
	26.9706	101	26.4071	104	26.4654	211	26.4071	188
	26.991	92	26.4265	121	26.4848	198	26.4265	187
	27.0115	80	26.4459	128	26.5043	182	26.4459	167
	27.032	99	26.4654	126	26.5237	219	26.4654	188
	27.0524	100	26.4848	114	26.5431	203	26.4848	175
	27.0729	80	26.5043	106	26.5626	194	26.5043	183
	27.0934	86	26.5237	124	26.582	188	26.5237	199
	27.1138	86	26.5431	105	26.6015	209	26.5431	168
	27.1343	94	26.5626	119	26.6209	193	26.5626	191
	27.1547	91	26.582	116	26.6403	169	26.582	189
	27.1752	93	26.6015	124	26.6598	181	26.6015	197
	27.1957	103	26.6209	98	26.6792	197	26.6209	193
	27.2161	99	26.6403	127	26.6986	200	26.6403	227
	27.2366	97	26.6598	122	26.7181	205	26.6598	197
	27.2571	91	26.6792	90	26.7375	185	26.6792	207
	27.2775	82	26.6986	111	26.757	200	26.6986	197
	27.298	90	26.7181	95	26.7764	189	26.7181	233
	27.3185	100	26.7375	128	26.7958	182	26.7375	176
	27.3389	88	26.757	113	26.8153	210	26.757	198
	27.3594	84	26.7764	121	26.8347	208	26.7764	201
	27.3798	92	26.7958	101	26.8542	205	26.7958	231
	27.4003	85	26.8153	115	26.8736	203	26.8153	187
	27.4208	84	26.8347	104	26.893	203	26.8347	223
	27.4412	94	26.8542	115	26.9125	173	26.8542	190
	27.4617	85	26.8736	114	26.9319	176	26.8736	192
	27.4822	92	26.893	97	26.9514	187	26.893	192
	27.5026	76	26.9125	114	26.9708	165	26.9125	202
	27.5231	92	26.9319	139	26.9902	185	26.9319	203
	27.5435	82	26.9514	101	27.0097	190	26.9514	196
	27.564	68	26.9708	104	27.0291	215	26.9708	200
	27.5845	74	26.9902	109	27.0486	208	26.9902	206
	27.6049	95	27.0097	98	27.068	190	27.0097	226
	27.6254	79	27.0291	111	27.0874	197	27.0291	212
	27.6459	78	27.0486	97	27.1069	214	27.0486	184
	27.6663	90	27.068	107	27.1263	185	27.068	206
	27.6868	91	27.0874	108	27.1458	183	27.0874	181
	27.7072	82	27.1069	135	27.1652	196	27.1069	205
	27.7277	75	27.1263	110	27.1846	202	27.1263	208
	27.7482	72	27.1458	134	27.2041	181	27.1458	199
	27.7686	88	27.1652	122	27.2235	191	27.1652	198
	27.7891	97	27.1846	128	27.243	196	27.1846	198
	27.8096	89	27.2041	109	27.2624	168	27.2041	202
	27.83	89	27.2235	119	27.2818	188	27.2235	196
	27.8505	88	27.243	110	27.3013	198	27.243	171
	27.8709	92	27.2624	109	27.3207	206	27.2624	186
	27.8914	97	27.2818	108	27.3402	185	27.2818	196
	27.9119	75	27.3013	99	27.3596	196	27.3013	178
	27.9323	72	27.3207	119	27.379	196	27.3207	197
	27.9528	83	27.3402	112	27.3985	201	27.3402	215
	27.9733	72	27.3596	101	27.4179	206	27.3596	191
	27.9937	92	27.379	107	27.4374	188	27.379	181
	28.0142	77	27.3985	108	27.4568	179	27.3985	212
	28.0346	82	27.4179	121	27.4762	210	27.4179	166
	28.0551	82	27.4374	112	27.4957	188	27.4374	215
	28.0756	85	27.4568	107	27.5151	193	27.4568	196
	28.096	85	27.4762	102	27.5346	213	27.4762	194
	28.1165	98	27.4957	99	27.554	166	27.4957	197
	28.137	76	27.5151	124	27.5734	177	27.5151	192
	28.1574	91	27.5346	102	27.5929	184	27.5346	202
	28.1779	79	27.554	105	27.6123	208	27.554	173
	28.1984	91	27.5734	100	27.6318	208	27.5734	182
	28.2188	100	27.5929	113	27.6512	187	27.5929	202
	28.2393	82	27.6123	122	27.6706	201	27.6123	190
	28.2597	92	27.6318	109	27.6901	193	27.6318	214
	28.2802	84	27.6512	104	27.7095	172	27.6512	205
	28.3007	89	27.6706	113	27.729	190	27.6706	182
	28.3211	78	27.6901	114	27.7484	190	27.6901	185
	28.3416	81	27.7095	123	27.7678	199	27.7095	177
	28.3621	80	27.729	97	27.7873	218	27.729	205
	28.3825	92	27.7484	113	27.8067	215	27.7484	200
	28.403	83	27.7678	94	27.8261	211	27.7678	181
	28.4234	60	27.7873	98	27.8456	184	27.7873	170
	28.4439	77	27.8067	98	27.865	210	27.8067	200
	28.4644	91	27.8261	120	27.8845	209	27.8261	196
	28.4848	74	27.8456	116	27.9039	212	27.8456	177
	28.5053	63	27.865	92	27.9233	177	27.865	209
	28.5258	67	27.8845	98	27.9428	221	27.8845	171
	28.5462	93	27.9039	112	27.9622	188	27.9039	194
	28.5667	97	27.9233	115	27.9817	212	27.9233	187
	28.5871	78	27.9428	108	28.0011	190	27.9428	191
	28.6076	81	27.9622	119	28.0205	222	27.9622	196
	28.6281	73	27.9817	108	28.04	214	27.9817	200
	28.6485	70	28.0011	100	28.0594	171	28.0011	232
	28.669	81	28.0205	97	28.0789	214	28.0205	192
	28.6895	87	28.04	116	28.0983	213	28.04	189
	28.7099	70	28.0594	118	28.1177	162	28.0594	186
	28.7304	88	28.0789	122	28.1372	203	28.0789	203
	28.7508	83	28.0983	89	28.1566	177	28.0983	193
	28.7713	80	28.1177	100	28.1761	205	28.1177	213
	28.7918	83	28.1372	113	28.1955	173	28.1372	181
	28.8122	73	28.1566	106	28.2149	205	28.1566	199
	28.8327	77	28.1761	101	28.2344	188	28.1761	187
	28.8532	96	28.1955	106	28.2538	205	28.1955	189
	28.8736	105	28.2149	99	28.2733	175	28.2149	174
	28.8941	79	28.2344	117	28.2927	209	28.2344	223
	28.9145	68	28.2538	107	28.3121	196	28.2538	186
	28.935	83	28.2733	105	28.3316	204	28.2733	198
	28.9555	87	28.2927	122	28.351	188	28.2927	206
	28.9759	85	28.3121	110	28.3705	189	28.3121	204
	28.9964	86	28.3316	107	28.3899	178	28.3316	191
	29.0169	81	28.351	103	28.4093	203	28.351	160
	29.0373	93	28.3705	100	28.4288	172	28.3705	194
	29.0578	83	28.3899	103	28.4482	185	28.3899	204
	29.0783	66	28.4093	102	28.4677	216	28.4093	183
	29.0987	85	28.4288	97	28.4871	170	28.4288	180
	29.1192	64	28.4482	112	28.5065	208	28.4482	199
	29.1396	84	28.4677	95	28.526	184	28.4677	172
	29.1601	71	28.4871	106	28.5454	203	28.4871	211
	29.1806	79	28.5065	105	28.5649	184	28.5065	178
	29.201	94	28.526	117	28.5843	197	28.526	204
	29.2215	73	28.5454	109	28.6037	171	28.5454	205
	29.242	77	28.5649	121	28.6232	206	28.5649	190
	29.2624	80	28.5843	90	28.6426	186	28.5843	195
	29.2829	69	28.6037	117	28.6621	182	28.6037	181
	29.3033	81	28.6232	106	28.6815	174	28.6232	179
	29.3238	84	28.6426	110	28.7009	202	28.6426	181
	29.3443	92	28.6621	101	28.7204	203	28.6621	181
	29.3647	77	28.6815	109	28.7398	184	28.6815	219
	29.3852	68	28.7009	113	28.7593	206	28.7009	181
	29.4057	78	28.7204	117	28.7787	175	28.7204	227
	29.4261	65	28.7398	112	28.7981	194	28.7398	187
	29.4466	83	28.7593	107	28.8176	186	28.7593	195
	29.467	78	28.7787	105	28.837	201	28.7787	193
	29.4875	78	28.7981	102	28.8564	193	28.7981	209
	29.508	74	28.8176	134	28.8759	224	28.8176	183
	29.5284	76	28.837	94	28.8953	178	28.837	169
	29.5489	76	28.8564	107	28.9148	193	28.8564	191
	29.5694	83	28.8759	96	28.9342	181	28.8759	184
	29.5898	77	28.8953	116	28.9536	174	28.8953	176
	29.6103	63	28.9148	98	28.9731	176	28.9148	182
	29.6307	82	28.9342	94	28.9925	193	28.9342	193
	29.6512	80	28.9536	100	29.012	195	28.9536	196
	29.6717	81	28.9731	113	29.0314	194	28.9731	177
	29.6921	92	28.9925	96	29.0508	199	28.9925	186
	29.7126	66	29.012	103	29.0703	166	29.012	202
	29.7331	67	29.0314	110	29.0897	201	29.0314	169
	29.7535	81	29.0508	114	29.1092	178	29.0508	186
	29.774	79	29.0703	113	29.1286	184	29.0703	176
	29.7944	95	29.0897	125	29.148	186	29.0897	191
	29.8149	70	29.1092	96	29.1675	212	29.1092	195
	29.8354	71	29.1286	95	29.1869	207	29.1286	215
	29.8558	70	29.148	100	29.2064	189	29.148	198
	29.8763	65	29.1675	99	29.2258	165	29.1675	172
	29.8968	78	29.1869	89	29.2452	175	29.1869	188
	29.9172	64	29.2064	113	29.2647	187	29.2064	203
	29.9377	71	29.2258	110	29.2841	160	29.2258	185
	29.9582	83	29.2452	108	29.3036	171	29.2452	194
	29.9786	63	29.2647	98	29.323	182	29.2647	196
	29.9991	77	29.2841	96	29.3424	168	29.2841	183
	30.0195	71	29.3036	96	29.3619	182	29.3036	199
	30.04	70	29.323	116	29.3813	177	29.323	205
	30.0605	87	29.3424	107	29.4008	186	29.3424	194
	30.0809	73	29.3619	101	29.4202	188	29.3619	214
	30.1014	78	29.3813	95	29.4396	198	29.3813	174
	30.1219	79	29.4008	117	29.4591	210	29.4008	182
	30.1423	71	29.4202	108	29.4785	189	29.4202	196
	30.1628	76	29.4396	97	29.498	189	29.4396	203
	30.1832	83	29.4591	95	29.5174	199	29.4591	210
	30.2037	82	29.4785	98	29.5368	181	29.4785	206
	30.2242	65	29.498	119	29.5563	176	29.498	191
	30.2446	71	29.5174	106	29.5757	179	29.5174	203
	30.2651	81	29.5368	101	29.5952	195	29.5368	204
	30.2856	77	29.5563	103	29.6146	190	29.5563	208
	30.306	77	29.5757	97	29.634	184	29.5757	190
	30.3265	75	29.5952	109	29.6535	172	29.5952	166
	30.3469	65	29.6146	99	29.6729	176	29.6146	193
	30.3674	75	29.634	103	29.6924	186	29.634	184
	30.3879	77	29.6535	120	29.7118	188	29.6535	195
	30.4083	82	29.6729	99	29.7312	172	29.6729	171
	30.4288	69	29.6924	105	29.7507	217	29.6924	189
	30.4493	77	29.7118	103	29.7701	200	29.7118	184
	30.4697	79	29.7312	125	29.7896	199	29.7312	187
	30.4902	85	29.7507	104	29.809	198	29.7507	161
	30.5106	72	29.7701	114	29.8284	206	29.7701	185
	30.5311	64	29.7896	106	29.8479	178	29.7896	178
	30.5516	75	29.809	100	29.8673	199	29.809	152
	30.572	70	29.8284	91	29.8868	195	29.8284	175
	30.5925	65	29.8479	107	29.9062	190	29.8479	188
	30.613	76	29.8673	109	29.9256	175	29.8673	225
	30.6334	91	29.8868	101	29.9451	174	29.8868	195
	30.6539	58	29.9062	90	29.9645	167	29.9062	201
	30.6743	77	29.9256	91	29.9839	162	29.9256	182
	30.6948	78	29.9451	102	30.0034	213	29.9451	210
	30.7153	58	29.9645	93	30.0228	157	29.9645	202
	30.7357	71	29.9839	92	30.0423	177	29.9839	209
	30.7562	71	30.0034	98	30.0617	199	30.0034	174
	30.7767	83	30.0228	105	30.0811	184	30.0228	208
	30.7971	75	30.0423	99	30.1006	187	30.0423	182
	30.8176	68	30.0617	106	30.12	187	30.0617	196
	30.838	70	30.0811	97	30.1395	193	30.0811	173
	30.8585	83	30.1006	114	30.1589	222	30.1006	182
	30.879	81	30.12	87	30.1783	200	30.12	190
	30.8994	65	30.1395	109	30.1978	153	30.1395	199
	30.9199	70	30.1589	105	30.2172	202	30.1589	177
	30.9404	85	30.1783	86	30.2367	188	30.1783	206
	30.9608	79	30.1978	102	30.2561	211	30.1978	185
	30.9813	67	30.2172	97	30.2755	179	30.2172	179
	31.0018	71	30.2367	116	30.295	187	30.2367	200
	31.0222	82	30.2561	97	30.3144	191	30.2561	190
	31.0427	76	30.2755	82	30.3339	198	30.2755	184
	31.0631	81	30.295	86	30.3533	155	30.295	213
	31.0836	83	30.3144	97	30.3727	192	30.3144	191
	31.1041	58	30.3339	101	30.3922	201	30.3339	191
	31.1245	67	30.3533	99	30.4116	168	30.3533	175
	31.145	72	30.3727	109	30.4311	196	30.3727	191
	31.1655	80	30.3922	105	30.4505	168	30.3922	177
	31.1859	47	30.4116	95	30.4699	197	30.4116	181
	31.2064	55	30.4311	101	30.4894	157	30.4311	173
	31.2268	77	30.4505	86	30.5088	202	30.4505	172
	31.2473	68	30.4699	101	30.5283	179	30.4699	184
	31.2678	65	30.4894	115	30.5477	170	30.4894	172
	31.2882	76	30.5088	94	30.5671	194	30.5088	177
	31.3087	57	30.5283	84	30.5866	154	30.5283	194
	31.3292	61	30.5477	107	30.606	168	30.5477	189
	31.3496	78	30.5671	85	30.6255	164	30.5671	194
	31.3701	72	30.5866	75	30.6449	193	30.5866	195
	31.3905	69	30.606	101	30.6643	183	30.606	195
	31.411	78	30.6255	93	30.6838	204	30.6255	222
	31.4315	72	30.6449	109	30.7032	182	30.6449	172
	31.4519	81	30.6643	116	30.7227	183	30.6643	206
	31.4724	80	30.6838	98	30.7421	166	30.6838	175
	31.4929	83	30.7032	94	30.7615	199	30.7032	212
	31.5133	53	30.7227	88	30.781	191	30.7227	176
	31.5338	74	30.7421	107	30.8004	185	30.7421	200
	31.5542	66	30.7615	114	30.8199	186	30.7615	183
	31.5747	69	30.781	91	30.8393	173	30.781	183
	31.5952	75	30.8004	93	30.8587	193	30.8004	185
	31.6156	68	30.8199	85	30.8782	153	30.8199	195
	31.6361	75	30.8393	102	30.8976	178	30.8393	176
	31.6566	68	30.8587	92	30.9171	170	30.8587	182
	31.677	64	30.8782	92	30.9365	182	30.8782	189
	31.6975	70	30.8976	93	30.9559	196	30.8976	185
	31.7179	74	30.9171	123	30.9754	192	30.9171	179
	31.7384	60	30.9365	99	30.9948	174	30.9365	190
	31.7589	68	30.9559	111	31.0142	184	30.9559	189
	31.7793	61	30.9754	92	31.0337	176	30.9754	197
	31.7998	73	30.9948	107	31.0531	201	30.9948	168
	31.8203	67	31.0142	83	31.0726	197	31.0142	191
	31.8407	50	31.0337	104	31.092	157	31.0337	198
	31.8612	61	31.0531	94	31.1114	180	31.0531	181
	31.8817	67	31.0726	106	31.1309	191	31.0726	165
	31.9021	65	31.092	100	31.1503	186	31.092	188
	31.9226	76	31.1114	114	31.1698	191	31.1114	186
	31.943	82	31.1309	104	31.1892	183	31.1309	202
	31.9635	61	31.1503	102	31.2086	204	31.1503	195
	31.984	83	31.1698	103	31.2281	175	31.1698	174
	32.0044	61	31.1892	100	31.2475	180	31.1892	180
	32.0249	67	31.2086	86	31.267	192	31.2086	172
	32.0454	72	31.2281	89	31.2864	199	31.2281	163
	32.0658	59	31.2475	81	31.3058	177	31.2475	205
	32.0863	64	31.267	98	31.3253	154	31.267	185
	32.1067	59	31.2864	97	31.3447	174	31.2864	164
	32.1272	70	31.3058	91	31.3642	158	31.3058	185
	32.1477	81	31.3253	95	31.3836	167	31.3253	177
	32.1681	61	31.3447	109	31.403	188	31.3447	188
	32.1886	47	31.3642	97	31.4225	186	31.3642	180
	32.2091	61	31.3836	101	31.4419	173	31.3836	183
	32.2295	73	31.403	90	31.4614	160	31.403	187
	32.25	60	31.4225	92	31.4808	172	31.4225	173
	32.2704	62	31.4419	101	31.5002	175	31.4419	179
	32.2909	73	31.4614	93	31.5197	218	31.4614	198
	32.3114	60	31.4808	94	31.5391	177	31.4808	172
	32.3318	65	31.5002	96	31.5586	176	31.5002	187
	32.3523	68	31.5197	113	31.578	173	31.5197	195
	32.3728	67	31.5391	110	31.5974	177	31.5391	181
	32.3932	62	31.5586	78	31.6169	200	31.5586	183
	32.4137	70	31.578	83	31.6363	183	31.578	176
	32.4341	58	31.5974	74	31.6558	158	31.5974	187
	32.4546	56	31.6169	98	31.6752	206	31.6169	171
	32.4751	55	31.6363	82	31.6946	171	31.6363	183
	32.4955	54	31.6558	92	31.7141	186	31.6558	176
	32.516	60	31.6752	107	31.7335	167	31.6752	188
	32.5365	62	31.6946	82	31.753	181	31.6946	185
	32.5569	55	31.7141	106	31.7724	172	31.7141	177
	32.5774	85	31.7335	105	31.7918	188	31.7335	191
	32.5978	63	31.753	92	31.8113	184	31.753	173
	32.6183	62	31.7724	85	31.8307	196	31.7724	183
	32.6388	71	31.7918	90	31.8502	195	31.7918	180
	32.6592	73	31.8113	88	31.8696	168	31.8113	171
	32.6797	66	31.8307	113	31.889	191	31.8307	183
	32.7002	64	31.8502	86	31.9085	175	31.8502	190
	32.7206	42	31.8696	98	31.9279	166	31.8696	208
	32.7411	72	31.889	92	31.9474	172	31.889	193
	32.7616	72	31.9085	98	31.9668	171	31.9085	185
	32.782	61	31.9279	96	31.9862	179	31.9279	198
	32.8025	42	31.9474	80	32.0057	173	31.9474	190
	32.8229	62	31.9668	104	32.0251	191	31.9668	171
	32.8434	56	31.9862	100	32.0446	186	31.9862	186
	32.8639	70	32.0057	111	32.064	155	32.0057	160
	32.8843	74	32.0251	90	32.0834	193	32.0251	177
	32.9048	64	32.0446	110	32.1029	176	32.0446	183
	32.9253	53	32.064	83	32.1223	196	32.064	194
	32.9457	73	32.0834	82	32.1417	169	32.0834	200
	32.9662	63	32.1029	87	32.1612	183	32.1029	186
	32.9866	51	32.1223	78	32.1806	162	32.1223	190
	33.0071	68	32.1417	81	32.2001	194	32.1417	200
	33.0276	75	32.1612	77	32.2195	165	32.1612	201
	33.048	76	32.1806	99	32.2389	195	32.1806	199
	33.0685	59	32.2001	97	32.2584	180	32.2001	177
	33.089	55	32.2195	102	32.2778	155	32.2195	180
	33.1094	59	32.2389	85	32.2973	200	32.2389	174
	33.1299	67	32.2584	91	32.3167	180	32.2584	174
	33.1503	75	32.2778	99	32.3361	177	32.2778	189
	33.1708	60	32.2973	76	32.3556	169	32.2973	174
	33.1913	68	32.3167	69	32.375	188	32.3167	183
	33.2117	64	32.3361	101	32.3945	156	32.3361	181
	33.2322	67	32.3556	101	32.4139	180	32.3556	183
	33.2527	67	32.375	88	32.4333	168	32.375	172
	33.2731	56	32.3945	107	32.4528	185	32.3945	193
	33.2936	54	32.4139	101	32.4722	213	32.4139	186
	33.314	48	32.4333	90	32.4917	174	32.4333	199
	33.3345	81	32.4528	100	32.5111	188	32.4528	186
	33.355	60	32.4722	83	32.5305	189	32.4722	169
	33.3754	58	32.4917	74	32.55	187	32.4917	176
	33.3959	59	32.5111	92	32.5694	193	32.5111	195
	33.4164	64	32.5305	78	32.5889	195	32.5305	186
	33.4368	70	32.55	80	32.6083	158	32.55	161
	33.4573	53	32.5694	89	32.6277	176	32.5694	179
	33.4777	55	32.5889	87	32.6472	176	32.5889	184
	33.4982	53	32.6083	101	32.6666	177	32.6083	164
	33.5187	65	32.6277	84	32.6861	198	32.6277	175
	33.5391	61	32.6472	110	32.7055	149	32.6472	189
	33.5596	73	32.6666	96	32.7249	157	32.6666	195
	33.5801	63	32.6861	96	32.7444	187	32.6861	192
	33.6005	56	32.7055	101	32.7638	186	32.7055	188
	33.621	60	32.7249	113	32.7833	164	32.7249	191
	33.6415	62	32.7444	101	32.8027	178	32.7444	193
	33.6619	61	32.7638	78	32.8221	208	32.7638	191
	33.6824	67	32.7833	95	32.8416	198	32.7833	183
	33.7028	54	32.8027	100	32.861	169	32.8027	173
	33.7233	63	32.8221	102	32.8805	175	32.8221	189
	33.7438	66	32.8416	88	32.8999	190	32.8416	172
	33.7642	67	32.861	105	32.9193	166	32.861	175
	33.7847	65	32.8805	97	32.9388	169	32.8805	167
	33.8052	68	32.8999	90	32.9582	172	32.8999	189
	33.8256	65	32.9193	101	32.9777	189	32.9193	216
	33.8461	60	32.9388	78	32.9971	175	32.9388	206
	33.8665	50	32.9582	83	33.0165	179	32.9582	172
	33.887	52	32.9777	108	33.036	180	32.9777	192
	33.9075	69	32.9971	103	33.0554	168	32.9971	207
	33.9279	50	33.0165	83	33.0749	175	33.0165	181
	33.9484	70	33.036	69	33.0943	152	33.036	175
	33.9689	66	33.0554	99	33.1137	164	33.0554	179
	33.9893	65	33.0749	86	33.1332	170	33.0749	185
	34.0098	61	33.0943	86	33.1526	159	33.0943	166
	34.0302	58	33.1137	90	33.172	176	33.1137	199
	34.0507	50	33.1332	89	33.1915	184	33.1332	201
	34.0712	75	33.1526	79	33.2109	178	33.1526	180
	34.0916	62	33.172	102	33.2304	172	33.172	197
	34.1121	68	33.1915	94	33.2498	161	33.1915	188
	34.1326	69	33.2109	91	33.2692	156	33.2109	192
	34.153	60	33.2304	95	33.2887	173	33.2304	191
	34.1735	64	33.2498	92	33.3081	179	33.2498	175
	34.1939	70	33.2692	94	33.3276	161	33.2692	200
	34.2144	65	33.2887	99	33.347	194	33.2887	184
	34.2349	55	33.3081	74	33.3664	170	33.3081	174
	34.2553	58	33.3276	78	33.3859	190	33.3276	164
	34.2758	56	33.347	86	33.4053	169	33.347	187
	34.2963	46	33.3664	98	33.4248	184	33.3664	169
	34.3167	65	33.3859	81	33.4442	173	33.3859	181
	34.3372	65	33.4053	87	33.4636	174	33.4053	161
	34.3576	56	33.4248	98	33.4831	168	33.4248	182
	34.3781	62	33.4442	76	33.5025	187	33.4442	182
	34.3986	62	33.4636	98	33.522	199	33.4636	170
	34.419	72	33.4831	92	33.5414	176	33.4831	187
	34.4395	66	33.5025	98	33.5608	172	33.5025	171
	34.46	66	33.522	106	33.5803	188	33.522	178
	34.4804	53	33.5414	90	33.5997	160	33.5414	191
	34.5009	50	33.5608	107	33.6192	202	33.5608	201
	34.5213	60	33.5803	89	33.6386	173	33.5803	178
	34.5418	49	33.5997	101	33.658	197	33.5997	163
	34.5623	70	33.6192	74	33.6775	179	33.6192	182
	34.5827	48	33.6386	89	33.6969	178	33.6386	196
	34.6032	62	33.658	78	33.7164	185	33.658	201
	34.6237	67	33.6775	99	33.7358	176	33.6775	179
	34.6441	65	33.6969	78	33.7552	188	33.6969	186
	34.6646	53	33.7164	88	33.7747	178	33.7164	177
	34.6851	57	33.7358	83	33.7941	180	33.7358	184
	34.7055	60	33.7552	98	33.8136	182	33.7552	188
	34.726	78	33.7747	77	33.833	191	33.7747	172
	34.7464	53	33.7941	100	33.8524	170	33.7941	173
	34.7669	66	33.8136	93	33.8719	181	33.8136	169
	34.7874	56	33.833	92	33.8913	158	33.833	169
	34.8078	54	33.8524	93	33.9108	196	33.8524	175
	34.8283	56	33.8719	87	33.9302	176	33.8719	193
	34.8488	71	33.8913	99	33.9496	191	33.8913	175
	34.8692	67	33.9108	82	33.9691	179	33.9108	179
	34.8897	55	33.9302	106	33.9885	185	33.9302	186
	34.9101	51	33.9496	107	34.008	182	33.9496	197
	34.9306	65	33.9691	79	34.0274	165	33.9691	172
	34.9511	61	33.9885	85	34.0468	167	33.9885	212
	34.9715	54	34.008	84	34.0663	181	34.008	184
	34.992	67	34.0274	96	34.0857	169	34.0274	168
	35.0125	58	34.0468	85	34.1052	187	34.0468	186
	35.0329	57	34.0663	111	34.1246	212	34.0663	176
	35.0534	55	34.0857	98	34.144	196	34.0857	168
	35.0738	55	34.1052	92	34.1635	182	34.1052	182
	35.0943	59	34.1246	97	34.1829	206	34.1246	193
	35.1148	65	34.144	88	34.2024	180	34.144	202
	35.1352	41	34.1635	103	34.2218	166	34.1635	157
	35.1557	68	34.1829	93	34.2412	195	34.1829	183
	35.1762	60	34.2024	102	34.2607	175	34.2024	170
	35.1966	52	34.2218	95	34.2801	192	34.2218	171
	35.2171	57	34.2412	86	34.2995	178	34.2412	203
	35.2375	51	34.2607	95	34.319	173	34.2607	145
	35.258	60	34.2801	90	34.3384	207	34.2801	194
	35.2785	70	34.2995	88	34.3579	173	34.2995	182
	35.2989	53	34.319	85	34.3773	191	34.319	184
	35.3194	57	34.3384	97	34.3967	172	34.3384	181
	35.3399	67	34.3579	79	34.4162	206	34.3579	144
	35.3603	45	34.3773	100	34.4356	193	34.3773	184
	35.3808	44	34.3967	83	34.4551	172	34.3967	183
	35.4012	63	34.4162	91	34.4745	172	34.4162	186
	35.4217	56	34.4356	102	34.4939	156	34.4356	181
	35.4422	63	34.4551	78	34.5134	197	34.4551	198
	35.4626	51	34.4745	83	34.5328	174	34.4745	211
	35.4831	66	34.4939	96	34.5523	174	34.4939	186
	35.5036	65	34.5134	96	34.5717	184	34.5134	190
	35.524	46	34.5328	101	34.5911	154	34.5328	196
	35.5445	57	34.5523	90	34.6106	169	34.5523	203
	35.565	58	34.5717	78	34.63	185	34.5717	204
	35.5854	54	34.5911	81	34.6495	175	34.5911	186
	35.6059	53	34.6106	89	34.6689	195	34.6106	186
	35.6263	68	34.63	85	34.6883	161	34.63	182
	35.6468	61	34.6495	104	34.7078	186	34.6495	184
	35.6673	76	34.6689	93	34.7272	178	34.6689	182
	35.6877	65	34.6883	94	34.7467	197	34.6883	182
	35.7082	54	34.7078	94	34.7661	197	34.7078	187
	35.7287	67	34.7272	103	34.7855	152	34.7272	189
	35.7491	61	34.7467	92	34.805	190	34.7467	196
	35.7696	59	34.7661	90	34.8244	174	34.7661	203
	35.79	57	34.7855	96	34.8439	165	34.7855	162
	35.8105	63	34.805	105	34.8633	178	34.805	213
	35.831	58	34.8244	86	34.8827	210	34.8244	181
	35.8514	48	34.8439	99	34.9022	187	34.8439	203
	35.8719	75	34.8633	105	34.9216	183	34.8633	202
	35.8924	48	34.8827	92	34.9411	168	34.8827	197
	35.9128	55	34.9022	91	34.9605	182	34.9022	176
	35.9333	61	34.9216	88	34.9799	198	34.9216	194
	35.9537	63	34.9411	93	34.9994	171	34.9411	184
	35.9742	51	34.9605	87	35.0188	180	34.9605	180
	35.9947	65	34.9799	99	35.0383	148	34.9799	206
	36.0151	57	34.9994	103	35.0577	181	34.9994	200
	36.0356	45	35.0188	106	35.0771	195	35.0188	170
	36.0561	76	35.0383	96	35.0966	175	35.0383	190
	36.0765	60	35.0577	92	35.116	187	35.0577	191
	36.097	57	35.0771	90	35.1355	205	35.0771	182
	36.1174	72	35.0966	81	35.1549	175	35.0966	184
	36.1379	62	35.116	109	35.1743	200	35.116	175
	36.1584	58	35.1355	86	35.1938	175	35.1355	180
	36.1788	54	35.1549	97	35.2132	191	35.1549	168
	36.1993	67	35.1743	97	35.2327	193	35.1743	196
	36.2198	56	35.1938	93	35.2521	179	35.1938	171
	36.2402	70	35.2132	122	35.2715	189	35.2132	181
	36.2607	76	35.2327	98	35.291	189	35.2327	173
	36.2811	55	35.2521	91	35.3104	194	35.2521	198
	36.3016	75	35.2715	102	35.3298	184	35.2715	182
	36.3221	69	35.291	82	35.3493	195	35.291	206
	36.3425	87	35.3104	92	35.3687	209	35.3104	198
	36.363	74	35.3298	93	35.3882	198	35.3298	207
	36.3835	69	35.3493	89	35.4076	191	35.3493	172
	36.4039	69	35.3687	86	35.427	194	35.3687	211
	36.4244	64	35.3882	98	35.4465	196	35.3882	180
	36.4449	83	35.4076	92	35.4659	221	35.4076	196
	36.4653	74	35.427	95	35.4854	183	35.427	174
	36.4858	81	35.4465	93	35.5048	178	35.4465	216
	36.5062	75	35.4659	88	35.5242	215	35.4659	201
	36.5267	82	35.4854	95	35.5437	183	35.4854	209
	36.5472	103	35.5048	98	35.5631	188	35.5048	210
	36.5676	104	35.5242	96	35.5826	191	35.5242	209
	36.5881	106	35.5437	92	35.602	214	35.5437	191
	36.6086	104	35.5631	97	35.6214	205	35.5631	204
	36.629	115	35.5826	111	35.6409	192	35.5826	192
	36.6495	139	35.602	87	35.6603	179	35.602	195
	36.6699	156	35.6214	98	35.6798	204	35.6214	217
	36.6904	131	35.6409	107	35.6992	169	35.6409	214
	36.7109	177	35.6603	107	35.7186	184	35.6603	189
	36.7313	150	35.6798	111	35.7381	201	35.6798	178
	36.7518	164	35.6992	94	35.7575	195	35.6992	194
	36.7723	182	35.7186	103	35.777	192	35.7186	199
	36.7927	206	35.7381	95	35.7964	191	35.7381	219
	36.8132	221	35.7575	90	35.8158	190	35.7575	190
	36.8336	198	35.777	100	35.8353	199	35.777	209
	36.8541	214	35.7964	124	35.8547	186	35.7964	193
	36.8746	232	35.8158	115	35.8742	199	35.8158	194
	36.895	234	35.8353	94	35.8936	207	35.8353	201
	36.9155	184	35.8547	87	35.913	192	35.8547	198
	36.936	221	35.8742	102	35.9325	215	35.8742	192
	36.9564	186	35.8936	119	35.9519	183	35.8936	203
	36.9769	195	35.913	113	35.9714	208	35.913	188
	36.9973	181	35.9325	101	35.9908	206	35.9325	197
	37.0178	189	35.9519	104	36.0102	194	35.9519	212
	37.0383	152	35.9714	116	36.0297	179	35.9714	221
	37.0587	182	35.9908	92	36.0491	211	35.9908	187
	37.0792	157	36.0102	111	36.0686	210	36.0102	206
	37.0997	144	36.0297	89	36.088	227	36.0297	186
	37.1201	128	36.0491	102	36.1074	208	36.0491	221
	37.1406	118	36.0686	120	36.1269	203	36.0686	202
	37.161	122	36.088	119	36.1463	200	36.088	204
	37.1815	95	36.1074	90	36.1658	186	36.1074	208
	37.202	100	36.1269	103	36.1852	189	36.1269	195
	37.2224	105	36.1463	94	36.2046	175	36.1463	226
	37.2429	87	36.1658	125	36.2241	214	36.1658	189
	37.2634	85	36.1852	121	36.2435	199	36.1852	204
	37.2838	84	36.2046	116	36.263	205	36.2046	200
	37.3043	68	36.2241	121	36.2824	174	36.2241	202
	37.3248	71	36.2435	95	36.3018	205	36.2435	187
	37.3452	65	36.263	128	36.3213	213	36.263	195
	37.3657	68	36.2824	97	36.3407	190	36.2824	211
	37.3861	67	36.3018	107	36.3602	206	36.3018	229
	37.4066	77	36.3213	114	36.3796	203	36.3213	204
	37.4271	64	36.3407	118	36.399	228	36.3407	213
	37.4475	63	36.3602	112	36.4185	219	36.3602	210
	37.468	70	36.3796	114	36.4379	182	36.3796	238
	37.4885	65	36.399	118	36.4573	176	36.399	216
	37.5089	62	36.4185	118	36.4768	210	36.4185	232
	37.5294	74	36.4379	122	36.4962	222	36.4379	236
	37.5498	45	36.4573	145	36.5157	238	36.4573	203
	37.5703	61	36.4768	111	36.5351	274	36.4768	207
	37.5908	65	36.4962	127	36.5545	269	36.4962	234
	37.6112	66	36.5157	132	36.574	239	36.5157	235
	37.6317	51	36.5351	135	36.5934	270	36.5351	251
	37.6522	68	36.5545	152	36.6129	211	36.5545	231
	37.6726	51	36.574	133	36.6323	263	36.574	257
	37.6931	48	36.5934	155	36.6517	251	36.5934	251
	37.7135	42	36.6129	124	36.6712	318	36.6129	241
	37.734	66	36.6323	137	36.6906	280	36.6323	250
	37.7545	55	36.6517	146	36.7101	300	36.6517	266
	37.7749	48	36.6712	136	36.7295	281	36.6712	268
	37.7954	61	36.6906	120	36.7489	286	36.6906	260
	37.8159	53	36.7101	114	36.7684	307	36.7101	296
	37.8363	56	36.7295	147	36.7878	300	36.7295	279
	37.8568	64	36.7489	142	36.8073	313	36.7489	288
	37.8772	67	36.7684	138	36.8267	330	36.7684	322
	37.8977	57	36.7878	123	36.8461	344	36.7878	321
	37.9182	56	36.8073	168	36.8656	327	36.8073	291
	37.9386	56	36.8267	143	36.885	343	36.8267	370
	37.9591	57	36.8461	140	36.9045	326	36.8461	331
	37.9796	49	36.8656	143	36.9239	327	36.8656	318
	38	52	36.885	127	36.9433	318	36.885	320
	38.0205	45	36.9045	122	36.9628	331	36.9045	365
	38.0409	57	36.9239	119	36.9822	328	36.9239	338
	38.0614	59	36.9433	136	37.0017	278	36.9433	318
	38.0819	42	36.9628	133	37.0211	299	36.9628	324
	38.1023	51	36.9822	139	37.0405	252	36.9822	289
	38.1228	46	37.0017	141	37.06	272	37.0017	298
	38.1433	48	37.0211	106	37.0794	289	37.0211	283
	38.1637	52	37.0405	139	37.0989	255	37.0405	278
	38.1842	44	37.06	123	37.1183	226	37.06	232
	38.2046	48	37.0794	106	37.1377	215	37.0794	287
	38.2251	59	37.0989	102	37.1572	219	37.0989	254
	38.2456	55	37.1183	120	37.1766	225	37.1183	240
	38.266	47	37.1377	105	37.1961	235	37.1377	234
	38.2865	42	37.1572	117	37.2155	206	37.1572	232
	38.307	50	37.1766	116	37.2349	176	37.1766	225
	38.3274	55	37.1961	117	37.2544	201	37.1961	248
	38.3479	58	37.2155	101	37.2738	214	37.2155	217
	38.3684	43	37.2349	110	37.2933	210	37.2349	233
	38.3888	52	37.2544	106	37.3127	216	37.2544	192
	38.4093	51	37.2738	99	37.3321	183	37.2738	220
	38.4297	54	37.2933	123	37.3516	213	37.2933	205
	38.4502	43	37.3127	92	37.371	197	37.3127	216
	38.4707	49	37.3321	116	37.3905	184	37.3321	203
	38.4911	64	37.3516	112	37.4099	204	37.3516	205
	38.5116	48	37.371	118	37.4293	202	37.371	200
	38.5321	55	37.3905	105	37.4488	177	37.3905	221
	38.5525	60	37.4099	115	37.4682	186	37.4099	184
	38.573	42	37.4293	110	37.4876	187	37.4293	201
	38.5934	45	37.4488	95	37.5071	170	37.4488	178
	38.6139	41	37.4682	102	37.5265	191	37.4682	186
	38.6344	61	37.4876	97	37.546	160	37.4876	201
	38.6548	63	37.5071	114	37.5654	213	37.5071	174
	38.6753	36	37.5265	105	37.5848	173	37.5265	170
	38.6958	56	37.546	106	37.6043	194	37.546	190
	38.7162	47	37.5654	100	37.6237	207	37.5654	220
	38.7367	45	37.5848	101	37.6432	176	37.5848	165
	38.7571	50	37.6043	93	37.6626	183	37.6043	216
	38.7776	61	37.6237	95	37.682	168	37.6237	191
	38.7981	48	37.6432	83	37.7015	179	37.6432	183
	38.8185	45	37.6626	94	37.7209	181	37.6626	188
	38.839	30	37.682	76	37.7404	180	37.682	186
	38.8595	48	37.7015	104	37.7598	179	37.7015	189
	38.8799	64	37.7209	96	37.7792	161	37.7209	176
	38.9004	60	37.7404	96	37.7987	160	37.7404	197
	38.9208	44	37.7598	70	37.8181	204	37.7598	172
	38.9413	57	37.7792	65	37.8376	181	37.7792	187
	38.9618	61	37.7987	88	37.857	205	37.7987	204
	38.9822	46	37.8181	86	37.8764	191	37.8181	193
	39.0027	52	37.8376	77	37.8959	168	37.8376	173
	39.0232	51	37.857	94	37.9153	174	37.857	207
	39.0436	39	37.8764	85	37.9348	164	37.8764	205
	39.0641	62	37.8959	100	37.9542	188	37.8959	193
	39.0845	45	37.9153	64	37.9736	154	37.9153	178
	39.105	41	37.9348	74	37.9931	203	37.9348	188
	39.1255	49	37.9542	85	38.0125	197	37.9542	176
	39.1459	47	37.9736	94	38.032	182	37.9736	173
	39.1664	41	37.9931	106	38.0514	178	37.9931	176
	39.1869	39	38.0125	93	38.0708	197	38.0125	187
	39.2073	49	38.032	91	38.0903	182	38.032	189
	39.2278	45	38.0514	85	38.1097	177	38.0514	199
	39.2483	51	38.0708	96	38.1292	177	38.0708	201
	39.2687	48	38.0903	79	38.1486	200	38.0903	209
	39.2892	54	38.1097	73	38.168	189	38.1097	173
	39.3096	49	38.1292	99	38.1875	193	38.1292	187
	39.3301	43	38.1486	73	38.2069	179	38.1486	183
	39.3506	48	38.168	86	38.2264	180	38.168	156
	39.371	52	38.1875	107	38.2458	176	38.1875	178
	39.3915	49	38.2069	76	38.2652	170	38.2069	192
	39.412	36	38.2264	103	38.2847	167	38.2264	194
	39.4324	44	38.2458	110	38.3041	208	38.2458	183
	39.4529	47	38.2652	83	38.3236	196	38.2652	188
	39.4733	37	38.2847	85	38.343	146	38.2847	175
	39.4938	38	38.3041	80	38.3624	190	38.3041	182
	39.5143	46	38.3236	79	38.3819	199	38.3236	180
	39.5347	43	38.343	102	38.4013	168	38.343	196
	39.5552	48	38.3624	85	38.4208	173	38.3624	174
	39.5757	56	38.3819	83	38.4402	191	38.3819	170
	39.5961	42	38.4013	86	38.4596	198	38.4013	181
	39.6166	66	38.4208	97	38.4791	162	38.4208	191
	39.637	50	38.4402	89	38.4985	209	38.4402	182
	39.6575	52	38.4596	99	38.518	181	38.4596	192
	39.678	52	38.4791	92	38.5374	170	38.4791	167
	39.6984	46	38.4985	83	38.5568	177	38.4985	191
	39.7189	40	38.518	97	38.5763	172	38.518	187
	39.7394	39	38.5374	90	38.5957	147	38.5374	193
	39.7598	41	38.5568	96	38.6151	186	38.5568	166
	39.7803	45	38.5763	87	38.6346	170	38.5763	172
	39.8007	39	38.5957	85	38.654	178	38.5957	203
	39.8212	46	38.6151	82	38.6735	188	38.6151	207
	39.8417	50	38.6346	78	38.6929	193	38.6346	178
	39.8621	51	38.654	91	38.7123	203	38.654	186
	39.8826	65	38.6735	86	38.7318	168	38.6735	205
	39.9031	48	38.6929	79	38.7512	185	38.6929	180
	39.9235	33	38.7123	88	38.7707	182	38.7123	169
	39.944	53	38.7318	72	38.7901	197	38.7318	176
	39.9644	36	38.7512	93	38.8095	164	38.7512	187
	39.9849	42	38.7707	91	38.829	169	38.7707	199
	40.0054	58	38.7901	86	38.8484	167	38.7901	209
	40.0258	46	38.8095	70	38.8679	209	38.8095	197
	40.0463	55	38.829	76	38.8873	195	38.829	197
	40.0668	54	38.8484	93	38.9067	176	38.8484	188
	40.0872	38	38.8679	74	38.9262	172	38.8679	180
	40.1077	61	38.8873	83	38.9456	182	38.8873	177
	40.1282	46	38.9067	76	38.9651	190	38.9067	198
	40.1486	45	38.9262	88	38.9845	182	38.9262	162
	40.1691	45	38.9456	99	39.0039	162	38.9456	184
	40.1895	49	38.9651	100	39.0234	178	38.9651	196
	40.21	51	38.9845	86	39.0428	177	38.9845	192
	40.2305	55	39.0039	69	39.0623	188	39.0039	172
	40.2509	63	39.0234	99	39.0817	179	39.0234	181
	40.2714	56	39.0428	99	39.1011	189	39.0428	191
	40.2919	51	39.0623	88	39.1206	180	39.0623	179
	40.3123	54	39.0817	100	39.14	200	39.0817	180
	40.3328	54	39.1011	79	39.1595	174	39.1011	196
	40.3532	48	39.1206	80	39.1789	186	39.1206	195
	40.3737	44	39.14	81	39.1983	181	39.14	175
	40.3942	42	39.1595	80	39.2178	172	39.1595	169
	40.4146	47	39.1789	81	39.2372	172	39.1789	176
	40.4351	49	39.1983	84	39.2567	192	39.1983	201
	40.4556	59	39.2178	76	39.2761	165	39.2178	197
	40.476	55	39.2372	81	39.2955	180	39.2372	182
	40.4965	65	39.2567	89	39.315	175	39.2567	175
	40.5169	46	39.2761	84	39.3344	170	39.2761	226
	40.5374	65	39.2955	91	39.3539	186	39.2955	213
	40.5579	58	39.315	92	39.3733	168	39.315	208
	40.5783	53	39.3344	84	39.3927	182	39.3344	208
	40.5988	61	39.3539	72	39.4122	159	39.3539	195
	40.6193	52	39.3733	85	39.4316	199	39.3733	184
	40.6397	71	39.3927	95	39.4511	174	39.3927	202
	40.6602	50	39.4122	100	39.4705	174	39.4122	191
	40.6806	64	39.4316	82	39.4899	162	39.4316	194
	40.7011	52	39.4511	95	39.5094	202	39.4511	188
	40.7216	64	39.4705	90	39.5288	205	39.4705	207
	40.742	67	39.4899	89	39.5483	154	39.4899	202
	40.7625	68	39.5094	100	39.5677	181	39.5094	189
	40.783	54	39.5288	86	39.5871	174	39.5288	185
	40.8034	59	39.5483	86	39.6066	178	39.5483	199
	40.8239	50	39.5677	82	39.626	163	39.5677	187
	40.8443	77	39.5871	87	39.6454	199	39.5871	192
	40.8648	73	39.6066	89	39.6649	185	39.6066	182
	40.8853	66	39.626	89	39.6843	191	39.626	178
	40.9057	60	39.6454	93	39.7038	178	39.6454	161
	40.9262	64	39.6649	101	39.7232	166	39.6649	179
	40.9467	53	39.6843	89	39.7426	174	39.6843	171
	40.9671	61	39.7038	101	39.7621	165	39.7038	181
	40.9876	59	39.7232	91	39.7815	196	39.7232	165
	41.0081	77	39.7426	86	39.801	175	39.7426	194
	41.0285	57	39.7621	92	39.8204	165	39.7621	184
	41.049	77	39.7815	88	39.8398	167	39.7815	173
	41.0694	60	39.801	99	39.8593	196	39.801	179
	41.0899	65	39.8204	72	39.8787	193	39.8204	181
	41.1104	68	39.8398	108	39.8982	174	39.8398	183
	41.1308	69	39.8593	92	39.9176	184	39.8593	188
	41.1513	70	39.8787	88	39.937	188	39.8787	179
	41.1718	89	39.8982	80	39.9565	155	39.8982	180
	41.1922	86	39.9176	98	39.9759	197	39.9176	197
	41.2127	87	39.937	84	39.9954	175	39.937	198
	41.2331	82	39.9565	86	40.0148	165	39.9565	182
	41.2536	73	39.9759	80	40.0342	181	39.9759	193
	41.2741	87	39.9954	93	40.0537	183	39.9954	178
	41.2945	74	40.0148	90	40.0731	214	40.0148	183
	41.315	70	40.0342	100	40.0926	170	40.0342	183
	41.3355	96	40.0537	102	40.112	184	40.0537	198
	41.3559	69	40.0731	96	40.1314	172	40.0731	190
	41.3764	89	40.0926	66	40.1509	168	40.0926	160
	41.3968	62	40.112	106	40.1703	184	40.112	174
	41.4173	88	40.1314	95	40.1898	191	40.1314	205
	41.4378	96	40.1509	107	40.2092	186	40.1509	195
	41.4582	70	40.1703	90	40.2286	180	40.1703	182
	41.4787	97	40.1898	101	40.2481	205	40.1898	198
	41.4992	86	40.2092	93	40.2675	178	40.2092	187
	41.5196	102	40.2286	98	40.287	186	40.2286	180
	41.5401	93	40.2481	98	40.3064	159	40.2481	194
	41.5605	78	40.2675	88	40.3258	163	40.2675	211
	41.581	104	40.287	88	40.3453	182	40.287	164
	41.6015	100	40.3064	73	40.3647	171	40.3064	203
	41.6219	98	40.3258	89	40.3842	174	40.3258	184
	41.6424	88	40.3453	93	40.4036	188	40.3453	188
	41.6629	97	40.3647	101	40.423	174	40.3647	178
	41.6833	98	40.3842	92	40.4425	172	40.3842	178
	41.7038	120	40.4036	88	40.4619	169	40.4036	209
	41.7242	112	40.423	94	40.4814	192	40.423	212
	41.7447	91	40.4425	102	40.5008	185	40.4425	201
	41.7652	93	40.4619	95	40.5202	172	40.4619	192
	41.7856	110	40.4814	96	40.5397	160	40.4814	177
	41.8061	103	40.5008	100	40.5591	166	40.5008	199
	41.8266	144	40.5202	111	40.5786	162	40.5202	177
	41.847	105	40.5397	111	40.598	191	40.5397	186
	41.8675	124	40.5591	93	40.6174	172	40.5591	207
	41.8879	119	40.5786	116	40.6369	186	40.5786	191
	41.9084	119	40.598	120	40.6563	171	40.598	191
	41.9289	118	40.6174	96	40.6758	183	40.6174	185
	41.9493	144	40.6369	107	40.6952	187	40.6369	162
	41.9698	136	40.6563	92	40.7146	187	40.6563	177
	41.9903	127	40.6758	97	40.7341	191	40.6758	199
	42.0107	141	40.6952	103	40.7535	200	40.6952	187
	42.0312	142	40.7146	109	40.7729	193	40.7146	188
	42.0517	157	40.7341	83	40.7924	184	40.7341	169
	42.0721	157	40.7535	105	40.8118	188	40.7535	179
	42.0926	166	40.7729	95	40.8313	195	40.7729	179
	42.113	177	40.7924	90	40.8507	194	40.7924	208
	42.1335	182	40.8118	114	40.8701	202	40.8118	200
	42.154	183	40.8313	126	40.8896	175	40.8313	192
	42.1744	193	40.8507	102	40.909	201	40.8507	184
	42.1949	197	40.8701	89	40.9285	185	40.8701	199
	42.2154	205	40.8896	108	40.9479	198	40.8896	186
	42.2358	220	40.909	117	40.9673	192	40.909	193
	42.2563	227	40.9285	120	40.9868	206	40.9285	201
	42.2767	250	40.9479	130	41.0062	178	40.9479	188
	42.2972	231	40.9673	106	41.0257	210	40.9673	195
	42.3177	275	40.9868	118	41.0451	208	40.9868	188
	42.3381	317	41.0062	130	41.0645	189	41.0062	185
	42.3586	317	41.0257	121	41.084	183	41.0257	177
	42.3791	346	41.0451	126	41.1034	183	41.0451	213
	42.3995	387	41.0645	126	41.1229	192	41.0645	201
	42.42	418	41.084	114	41.1423	195	41.084	198
	42.4404	471	41.1034	142	41.1617	181	41.1034	215
	42.4609	530	41.1229	129	41.1812	181	41.1229	219
	42.4814	543	41.1423	117	41.2006	204	41.1423	237
	42.5018	641	41.1617	141	41.2201	210	41.1617	215
	42.5223	690	41.1812	148	41.2395	211	41.1812	219
	42.5428	698	41.2006	118	41.2589	220	41.2006	209
	42.5632	847	41.2201	147	41.2784	176	41.2201	203
	42.5837	958	41.2395	132	41.2978	204	41.2395	219
	42.6041	1011	41.2589	133	41.3173	216	41.2589	197
	42.6246	1058	41.2784	142	41.3367	236	41.2784	243
	42.6451	1198	41.2978	152	41.3561	233	41.2978	201
	42.6655	1385	41.3173	147	41.3756	222	41.3173	218
	42.686	1430	41.3367	126	41.395	193	41.3367	223
	42.7065	1592	41.3561	163	41.4145	234	41.3561	236
	42.7269	1776	41.3756	144	41.4339	207	41.3756	197
	42.7474	1854	41.395	167	41.4533	240	41.395	202
	42.7678	2003	41.4145	149	41.4728	230	41.4145	232
	42.7883	2135	41.4339	165	41.4922	216	41.4339	206
	42.8088	2124	41.4533	143	41.5117	217	41.4533	224
	42.8292	2061	41.4728	163	41.5311	229	41.4728	241
	42.8497	2141	41.4922	152	41.5505	241	41.4922	212
	42.8702	2271	41.5117	161	41.57	223	41.5117	214
	42.8906	2236	41.5311	191	41.5894	230	41.5311	238
	42.9111	2144	41.5505	184	41.6089	212	41.5505	237
	42.9316	2060	41.57	174	41.6283	245	41.57	221
	42.952	1897	41.5894	183	41.6477	221	41.5894	226
	42.9725	1810	41.6089	177	41.6672	231	41.6089	239
	42.9929	1833	41.6283	198	41.6866	226	41.6283	248
	43.0134	1699	41.6477	196	41.7061	245	41.6477	237
	43.0339	1600	41.6672	188	41.7255	209	41.6672	263
	43.0543	1343	41.6866	196	41.7449	240	41.6866	264
	43.0748	1305	41.7061	190	41.7644	232	41.7061	229
	43.0953	1162	41.7255	226	41.7838	245	41.7255	238
	43.1157	1036	41.7449	234	41.8032	249	41.7449	260
	43.1362	924	41.7644	239	41.8227	240	41.7644	244
	43.1566	833	41.7838	223	41.8421	242	41.7838	236
	43.1771	766	41.8032	249	41.8616	251	41.8032	269
	43.1976	683	41.8227	252	41.881	250	41.8227	260
	43.218	678	41.8421	280	41.9004	253	41.8421	253
	43.2385	556	41.8616	259	41.9199	285	41.8616	277
	43.259	488	41.881	277	41.9393	289	41.881	268
	43.2794	467	41.9004	270	41.9588	265	41.9004	279
	43.2999	407	41.9199	279	41.9782	265	41.9199	269
	43.3203	397	41.9393	307	41.9976	286	41.9393	263
	43.3408	345	41.9588	273	42.0171	330	41.9588	277
	43.3613	299	41.9782	301	42.0365	251	41.9782	326
	43.3817	281	41.9976	308	42.056	288	41.9976	294
	43.4022	263	42.0171	319	42.0754	293	42.0171	320
	43.4227	270	42.0365	380	42.0948	323	42.0365	287
	43.4431	229	42.056	370	42.1143	315	42.056	329
	43.4636	202	42.0754	366	42.1337	318	42.0754	313
	43.484	234	42.0948	355	42.1532	334	42.0948	381
	43.5045	203	42.1143	390	42.1726	353	42.1143	348
	43.525	182	42.1337	411	42.192	328	42.1337	338
	43.5454	183	42.1532	411	42.2115	378	42.1532	366
	43.5659	183	42.1726	460	42.2309	385	42.1726	341
	43.5864	176	42.192	416	42.2504	359	42.192	382
	43.6068	142	42.2115	468	42.2698	398	42.2115	381
	43.6273	143	42.2309	493	42.2892	428	42.2309	415
	43.6477	147	42.2504	490	42.3087	477	42.2504	400
	43.6682	132	42.2698	513	42.3281	430	42.2698	459
	43.6887	150	42.2892	552	42.3476	505	42.2892	456
	43.7091	133	42.3087	536	42.367	522	42.3087	456
	43.7296	131	42.3281	544	42.3864	534	42.3281	474
	43.7501	112	42.3476	554	42.4059	570	42.3476	503
	43.7705	120	42.367	586	42.4253	615	42.367	510
	43.791	124	42.3864	605	42.4448	643	42.3864	562
	43.8115	134	42.4059	670	42.4642	648	42.4059	568
	43.8319	114	42.4253	630	42.4836	757	42.4253	574
	43.8524	89	42.4448	684	42.5031	809	42.4448	653
	43.8728	106	42.4642	670	42.5225	809	42.4642	701
	43.8933	87	42.4836	674	42.542	774	42.4836	691
	43.9138	100	42.5031	678	42.5614	937	42.5031	770
	43.9342	90	42.5225	678	42.5808	1004	42.5225	828
	43.9547	103	42.542	726	42.6003	1025	42.542	846
	43.9752	72	42.5614	783	42.6197	1158	42.5614	927
	43.9956	97	42.5808	729	42.6392	1140	42.5808	949
	44.0161	82	42.6003	784	42.6586	1320	42.6003	1029
	44.0365	79	42.6197	759	42.678	1418	42.6197	1030
	44.057	104	42.6392	802	42.6975	1385	42.6392	1199
	44.0775	85	42.6586	807	42.7169	1538	42.6586	1190
	44.0979	79	42.678	770	42.7364	1628	42.678	1249
	44.1184	95	42.6975	792	42.7558	1701	42.6975	1370
	44.1389	95	42.7169	851	42.7752	1765	42.7169	1350
	44.1593	73	42.7364	825	42.7947	1758	42.7364	1439
	44.1798	79	42.7558	876	42.8141	1691	42.7558	1517
	44.2002	76	42.7752	828	42.8336	1853	42.7752	1580
	44.2207	80	42.7947	819	42.853	1739	42.7947	1610
	44.2412	74	42.8141	835	42.8724	1781	42.8141	1697
	44.2616	81	42.8336	815	42.8919	1684	42.8336	1552
	44.2821	85	42.853	786	42.9113	1708	42.853	1574
	44.3026	59	42.8724	788	42.9307	1578	42.8724	1632
	44.323	72	42.8919	823	42.9502	1590	42.8919	1654
	44.3435	65	42.9113	758	42.9696	1388	42.9113	1564
	44.3639	66	42.9307	773	42.9891	1414	42.9307	1493
	44.3844	73	42.9502	770	43.0085	1320	42.9502	1445
	44.4049	70	42.9696	772	43.0279	1238	42.9696	1452
	44.4253	56	42.9891	749	43.0474	1197	42.9891	1383
	44.4458	62	43.0085	748	43.0668	1109	43.0085	1319
	44.4663	67	43.0279	724	43.0863	1019	43.0279	1242
	44.4867	59	43.0474	697	43.1057	952	43.0474	1244
	44.5072	50	43.0668	694	43.1251	887	43.0668	1111
	44.5276	62	43.0863	680	43.1446	832	43.0863	1021
	44.5481	61	43.1057	657	43.164	773	43.1057	993
	44.5686	70	43.1251	664	43.1835	683	43.1251	867
	44.589	77	43.1446	614	43.2029	601	43.1446	860
	44.6095	66	43.164	595	43.2223	640	43.164	778
	44.63	54	43.1835	589	43.2418	592	43.1835	736
	44.6504	68	43.2029	555	43.2612	509	43.2029	709
	44.6709	69	43.2223	543	43.2807	500	43.2223	683
	44.6914	68	43.2418	558	43.3001	461	43.2418	607
	44.7118	56	43.2612	499	43.3195	439	43.2612	577
	44.7323	74	43.2807	556	43.339	468	43.2807	568
	44.7527	53	43.3001	494	43.3584	420	43.3001	516
	44.7732	52	43.3195	473	43.3779	392	43.3195	489
	44.7937	75	43.339	455	43.3973	402	43.339	470
	44.8141	54	43.3584	448	43.4167	362	43.3584	442
	44.8346	78	43.3779	420	43.4362	342	43.3779	445
	44.8551	60	43.3973	431	43.4556	320	43.3973	412
	44.8755	58	43.4167	382	43.4751	330	43.4167	406
	44.896	72	43.4362	414	43.4945	290	43.4362	368
	44.9164	65	43.4556	359	43.5139	327	43.4556	422
	44.9369	48	43.4751	348	43.5334	307	43.4751	341
	44.9574	78	43.4945	326	43.5528	302	43.4945	364
	44.9778	46	43.5139	326	43.5723	309	43.5139	323
	44.9983	57	43.5334	343	43.5917	290	43.5334	331
	45.0188	67	43.5528	281	43.6111	285	43.5528	337
	45.0392	60	43.5723	306	43.6306	277	43.5723	291
	45.0597	55	43.5917	279	43.65	260	43.5917	304
	45.0801	75	43.6111	290	43.6695	277	43.6111	294
	45.1006	61	43.6306	266	43.6889	242	43.6306	309
	45.1211	57	43.65	265	43.7083	261	43.65	283
	45.1415	58	43.6695	211	43.7278	270	43.6695	280
	45.162	49	43.6889	249	43.7472	249	43.6889	254
	45.1825	62	43.7083	214	43.7667	260	43.7083	260
	45.2029	53	43.7278	218	43.7861	258	43.7278	240
	45.2234	46	43.7472	225	43.8055	247	43.7472	277
	45.2438	62	43.7667	224	43.825	196	43.7667	228
	45.2643	57	43.7861	183	43.8444	235	43.7861	251
	45.2848	61	43.8055	202	43.8639	262	43.8055	252
	45.3052	54	43.825	205	43.8833	250	43.825	245
	45.3257	52	43.8444	187	43.9027	207	43.8444	217
	45.3462	51	43.8639	190	43.9222	221	43.8639	225
	45.3666	48	43.8833	172	43.9416	222	43.8833	235
	45.3871	53	43.9027	175	43.961	222	43.9027	244
	45.4075	47	43.9222	166	43.9805	222	43.9222	263
	45.428	43	43.9416	168	43.9999	216	43.9416	203
	45.4485	49	43.961	138	44.0194	208	43.961	216
	45.4689	39	43.9805	163	44.0388	213	43.9805	198
	45.4894	48	43.9999	169	44.0582	198	43.9999	229
	45.5099	52	44.0194	151	44.0777	225	44.0194	201
	45.5303	49	44.0388	147	44.0971	217	44.0388	203
	45.5508	43	44.0582	159	44.1166	187	44.0582	209
	45.5712	49	44.0777	160	44.136	200	44.0777	216
	45.5917	57	44.0971	128	44.1554	175	44.0971	215
	45.6122	58	44.1166	127	44.1749	172	44.1166	204
	45.6326	53	44.136	141	44.1943	188	44.136	209
	45.6531	49	44.1554	120	44.2138	191	44.1554	226
	45.6736	49	44.1749	120	44.2332	190	44.1749	219
	45.694	37	44.1943	145	44.2526	202	44.1943	194
	45.7145	44	44.2138	132	44.2721	176	44.2138	218
	45.735	51	44.2332	120	44.2915	198	44.2332	212
	45.7554	55	44.2526	113	44.311	212	44.2526	212
	45.7759	50	44.2721	109	44.3304	197	44.2721	189
	45.7963	58	44.2915	136	44.3498	180	44.2915	213
	45.8168	43	44.311	116	44.3693	167	44.311	197
	45.8373	49	44.3304	108	44.3887	183	44.3304	187
	45.8577	47	44.3498	118	44.4082	205	44.3498	195
	45.8782	46	44.3693	114	44.4276	197	44.3693	208
	45.8987	56	44.3887	129	44.447	190	44.3887	201
	45.9191	38	44.4082	91	44.4665	153	44.4082	207
	45.9396	46	44.4276	92	44.4859	197	44.4276	176
	45.96	49	44.447	113	44.5054	183	44.447	185
	45.9805	47	44.4665	115	44.5248	173	44.4665	197
	46.001	44	44.4859	101	44.5442	182	44.4859	196
	46.0214	41	44.5054	99	44.5637	174	44.5054	184
	46.0419	52	44.5248	103	44.5831	183	44.5248	192
	46.0624	49	44.5442	115	44.6026	175	44.5442	183
	46.0828	54	44.5637	102	44.622	188	44.5637	176
	46.1033	48	44.5831	101	44.6414	164	44.5831	213
	46.1237	37	44.6026	107	44.6609	184	44.6026	208
	46.1442	43	44.622	106	44.6803	197	44.622	187
	46.1647	33	44.6414	91	44.6998	179	44.6414	174
	46.1851	38	44.6609	99	44.7192	168	44.6609	176
	46.2056	35	44.6803	92	44.7386	174	44.6803	181
	46.2261	43	44.6998	71	44.7581	145	44.6998	199
	46.2465	46	44.7192	90	44.7775	177	44.7192	168
	46.267	44	44.7386	97	44.797	162	44.7386	190
	46.2874	46	44.7581	100	44.8164	162	44.7581	177
	46.3079	54	44.7775	89	44.8358	164	44.7775	178
	46.3284	45	44.797	95	44.8553	180	44.797	184
	46.3488	44	44.8164	81	44.8747	148	44.8164	198
	46.3693	33	44.8358	90	44.8942	170	44.8358	192
	46.3898	45	44.8553	91	44.9136	170	44.8553	196
	46.4102	30	44.8747	90	44.933	170	44.8747	184
	46.4307	52	44.8942	79	44.9525	158	44.8942	195
	46.4511	44	44.9136	103	44.9719	191	44.9136	197
	46.4716	52	44.933	102	44.9914	162	44.933	183
	46.4921	49	44.9525	76	45.0108	160	44.9525	189
	46.5125	48	44.9719	83	45.0302	171	44.9719	177
	46.533	43	44.9914	83	45.0497	201	44.9914	184
	46.5535	43	45.0108	73	45.0691	176	45.0108	196
	46.5739	52	45.0302	88	45.0885	177	45.0302	161
	46.5944	39	45.0497	82	45.108	172	45.0497	175
	46.6149	48	45.0691	83	45.1274	163	45.0691	169
	46.6353	43	45.0885	87	45.1469	186	45.0885	158
	46.6558	47	45.108	74	45.1663	161	45.108	152
	46.6762	31	45.1274	74	45.1857	163	45.1274	181
	46.6967	42	45.1469	83	45.2052	181	45.1469	173
	46.7172	41	45.1663	78	45.2246	187	45.1663	162
	46.7376	38	45.1857	92	45.2441	153	45.1857	172
	46.7581	34	45.2052	65	45.2635	169	45.2052	167
	46.7786	43	45.2246	83	45.2829	175	45.2246	163
	46.799	42	45.2441	74	45.3024	181	45.2441	168
	46.8195	40	45.2635	82	45.3218	146	45.2635	169
	46.8399	38	45.2829	69	45.3413	154	45.2829	179
	46.8604	42	45.3024	83	45.3607	150	45.3024	173
	46.8809	38	45.3218	70	45.3801	154	45.3218	168
	46.9013	39	45.3413	98	45.3996	163	45.3413	148
	46.9218	44	45.3607	84	45.419	142	45.3607	178
	46.9423	46	45.3801	68	45.4385	180	45.3801	171
	46.9627	50	45.3996	69	45.4579	151	45.3996	165
	46.9832	33	45.419	74	45.4773	168	45.419	184
	47.0036	48	45.4385	86	45.4968	162	45.4385	162
	47.0241	47	45.4579	72	45.5162	167	45.4579	181
	47.0446	46	45.4773	81	45.5357	175	45.4773	175
	47.065	32	45.4968	83	45.5551	171	45.4968	166
	47.0855	41	45.5162	61	45.5745	170	45.5162	171
	47.106	46	45.5357	78	45.594	160	45.5357	177
	47.1264	38	45.5551	82	45.6134	165	45.5551	164
	47.1469	42	45.5745	90	45.6329	150	45.5745	186
	47.1673	46	45.594	74	45.6523	150	45.594	179
	47.1878	35	45.6134	73	45.6717	163	45.6134	155
	47.2083	30	45.6329	64	45.6912	152	45.6329	162
	47.2287	40	45.6523	59	45.7106	159	45.6523	181
	47.2492	32	45.6717	82	45.7301	182	45.6717	166
	47.2697	53	45.6912	67	45.7495	174	45.6912	177
	47.2901	33	45.7106	84	45.7689	144	45.7106	175
	47.3106	40	45.7301	80	45.7884	141	45.7301	176
	47.331	34	45.7495	77	45.8078	159	45.7495	172
	47.3515	41	45.7689	69	45.8273	154	45.7689	159
	47.372	50	45.7884	55	45.8467	170	45.7884	198
	47.3924	40	45.8078	74	45.8661	171	45.8078	174
	47.4129	38	45.8273	79	45.8856	160	45.8273	161
	47.4334	37	45.8467	65	45.905	171	45.8467	173
	47.4538	22	45.8661	81	45.9245	166	45.8661	146
	47.4743	26	45.8856	78	45.9439	164	45.8856	167
	47.4948	29	45.905	70	45.9633	148	45.905	149
	47.5152	41	45.9245	55	45.9828	174	45.9245	172
	47.5357	43	45.9439	61	46.0022	174	45.9439	161
	47.5561	44	45.9633	83	46.0217	143	45.9633	151
	47.5766	37	45.9828	56	46.0411	139	45.9828	182
	47.5971	29	46.0022	65	46.0605	174	46.0022	191
	47.6175	39	46.0217	73	46.08	157	46.0217	195
	47.638	30	46.0411	72	46.0994	167	46.0411	164
	47.6585	33	46.0605	69	46.1188	174	46.0605	154
	47.6789	39	46.08	72	46.1383	188	46.08	145
	47.6994	50	46.0994	71	46.1577	164	46.0994	169
	47.7198	33	46.1188	72	46.1772	150	46.1188	173
	47.7403	38	46.1383	61	46.1966	153	46.1383	164
	47.7608	40	46.1577	58	46.216	130	46.1577	187
	47.7812	47	46.1772	81	46.2355	149	46.1772	148
	47.8017	36	46.1966	74	46.2549	152	46.1966	182
	47.8222	26	46.216	72	46.2744	150	46.216	160
	47.8426	51	46.2355	61	46.2938	168	46.2355	163
	47.8631	34	46.2549	60	46.3132	147	46.2549	162
	47.8835	29	46.2744	65	46.3327	148	46.2744	188
	47.904	32	46.2938	60	46.3521	164	46.2938	168
	47.9245	32	46.3132	72	46.3716	132	46.3132	160
	47.9449	32	46.3327	69	46.391	153	46.3327	171
	47.9654	39	46.3521	59	46.4104	150	46.3521	162
	47.9859	33	46.3716	60	46.4299	178	46.3716	168
	48.0063	29	46.391	64	46.4493	161	46.391	165
	48.0268	37	46.4104	57	46.4688	142	46.4104	182
	48.0472	36	46.4299	48	46.4882	161	46.4299	176
	48.0677	35	46.4493	79	46.5076	153	46.4493	164
	48.0882	47	46.4688	57	46.5271	158	46.4688	171
	48.1086	44	46.4882	74	46.5465	178	46.4882	150
	48.1291	48	46.5076	53	46.566	157	46.5076	158
	48.1496	39	46.5271	62	46.5854	175	46.5271	162
	48.17	32	46.5465	65	46.6048	142	46.5465	175
	48.1905	51	46.566	57	46.6243	154	46.566	178
	48.2109	38	46.5854	64	46.6437	164	46.5854	176
	48.2314	41	46.6048	77	46.6632	159	46.6048	146
	48.2519	28	46.6243	60	46.6826	166	46.6243	164
	48.2723	40	46.6437	62	46.702	154	46.6437	144
	48.2928	33	46.6632	64	46.7215	146	46.6632	166
	48.3133	40	46.6826	65	46.7409	139	46.6826	172
	48.3337	29	46.702	73	46.7604	161	46.702	164
	48.3542	38	46.7215	59	46.7798	150	46.7215	143
	48.3747	22	46.7409	68	46.7992	152	46.7409	152
	48.3951	33	46.7604	68	46.8187	145	46.7604	156
	48.4156	42	46.7798	69	46.8381	137	46.7798	173
	48.436	38	46.7992	53	46.8576	130	46.7992	162
	48.4565	34	46.8187	61	46.877	167	46.8187	181
	48.477	41	46.8381	70	46.8964	149	46.8381	165
	48.4974	30	46.8576	66	46.9159	151	46.8576	163
	48.5179	41	46.877	60	46.9353	170	46.877	170
	48.5384	30	46.8964	70	46.9548	141	46.8964	136
	48.5588	31	46.9159	74	46.9742	160	46.9159	153
	48.5793	21	46.9353	67	46.9936	164	46.9353	152
	48.5997	27	46.9548	79	47.0131	149	46.9548	178
	48.6202	40	46.9742	66	47.0325	169	46.9742	153
	48.6407	31	46.9936	60	47.052	153	46.9936	157
	48.6611	39	47.0131	41	47.0714	150	47.0131	142
	48.6816	34	47.0325	63	47.0908	148	47.0325	169
	48.7021	32	47.052	55	47.1103	162	47.052	129
	48.7225	40	47.0714	42	47.1297	132	47.0714	159
	48.743	26	47.0908	64	47.1492	166	47.0908	156
	48.7634	39	47.1103	66	47.1686	135	47.1103	149
	48.7839	29	47.1297	55	47.188	159	47.1297	165
	48.8044	46	47.1492	62	47.2075	147	47.1492	163
	48.8248	33	47.1686	59	47.2269	162	47.1686	141
	48.8453	35	47.188	68	47.2463	163	47.188	170
	48.8658	25	47.2075	56	47.2658	152	47.2075	158
	48.8862	35	47.2269	57	47.2852	141	47.2269	166
	48.9067	26	47.2463	52	47.3047	161	47.2463	141
	48.9271	33	47.2658	58	47.3241	178	47.2658	147
	48.9476	39	47.2852	54	47.3435	128	47.2852	157
	48.9681	27	47.3047	54	47.363	150	47.3047	151
	48.9885	28	47.3241	66	47.3824	159	47.3241	145
	49.009	35	47.3435	58	47.4019	153	47.3435	164
	49.0295	27	47.363	53	47.4213	137	47.363	154
	49.0499	32	47.3824	56	47.4407	155	47.3824	172
	49.0704	34	47.4019	55	47.4602	148	47.4019	153
	49.0908	33	47.4213	67	47.4796	134	47.4213	153
	49.1113	26	47.4407	59	47.4991	173	47.4407	158
	49.1318	33	47.4602	45	47.5185	175	47.4602	148
	49.1522	32	47.4796	45	47.5379	142	47.4796	151
	49.1727	32	47.4991	58	47.5574	152	47.4991	180
	49.1932	32	47.5185	66	47.5768	157	47.5185	157
	49.2136	27	47.5379	68	47.5963	142	47.5379	140
	49.2341	34	47.5574	73	47.6157	173	47.5574	173
	49.2545	39	47.5768	57	47.6351	134	47.5768	167
	49.275	47	47.5963	65	47.6546	145	47.5963	142
	49.2955	38	47.6157	56	47.674	150	47.6157	154
	49.3159	32	47.6351	66	47.6935	135	47.6351	147
	49.3364	41	47.6546	57	47.7129	161	47.6546	168
	49.3569	26	47.674	50	47.7323	143	47.674	163
	49.3773	34	47.6935	51	47.7518	156	47.6935	158
	49.3978	38	47.7129	60	47.7712	128	47.7129	138
	49.4183	40	47.7323	71	47.7907	173	47.7323	166
	49.4387	41	47.7518	42	47.8101	147	47.7518	152
	49.4592	38	47.7712	55	47.8295	142	47.7712	160
	49.4796	39	47.7907	62	47.849	135	47.7907	151
	49.5001	34	47.8101	45	47.8684	135	47.8101	143
	49.5206	40	47.8295	56	47.8879	137	47.8295	168
	49.541	29	47.849	54	47.9073	150	47.849	124
	49.5615	46	47.8684	65	47.9267	137	47.8684	155
	49.582	34	47.8879	64	47.9462	146	47.8879	185
	49.6024	34	47.9073	54	47.9656	134	47.9073	157
	49.6229	32	47.9267	62	47.9851	131	47.9267	133
	49.6433	33	47.9462	46	48.0045	162	47.9462	142
	49.6638	31	47.9656	51	48.0239	149	47.9656	142
	49.6843	28	47.9851	51	48.0434	147	47.9851	179
	49.7047	31	48.0045	59	48.0628	149	48.0045	179
	49.7252	24	48.0239	55	48.0823	152	48.0239	155
	49.7457	23	48.0434	61	48.1017	182	48.0434	143
	49.7661	30	48.0628	52	48.1211	153	48.0628	146
	49.7866	33	48.0823	62	48.1406	137	48.0823	137
	49.807	35	48.1017	51	48.16	155	48.1017	161
	49.8275	39	48.1211	57	48.1795	166	48.1211	154
	49.848	25	48.1406	53	48.1989	155	48.1406	147
	49.8684	38	48.16	53	48.2183	172	48.16	143
	49.8889	37	48.1795	40	48.2378	147	48.1795	162
	49.9094	27	48.1989	52	48.2572	148	48.1989	161
	49.9298	28	48.2183	42	48.2766	148	48.2183	141
	49.9503	21	48.2378	59	48.2961	151	48.2378	149
	49.9707	38	48.2572	50	48.3155	149	48.2572	148
	49.9912	40	48.2766	59	48.335	130	48.2766	146
	50.0117	23	48.2961	50	48.3544	134	48.2961	172
	50.0321	28	48.3155	60	48.3738	150	48.3155	129
	50.0526	49	48.335	38	48.3933	136	48.335	175
	50.0731	29	48.3544	49	48.4127	149	48.3544	156
	50.0935	35	48.3738	56	48.4322	131	48.3738	141
	50.114	33	48.3933	47	48.4516	155	48.3933	155
	50.1344	25	48.4127	56	48.471	145	48.4127	150
	50.1549	35	48.4322	59	48.4905	155	48.4322	160
	50.1754	29	48.4516	51	48.5099	132	48.4516	135
	50.1958	28	48.471	61	48.5294	155	48.471	177
	50.2163	33	48.4905	72	48.5488	139	48.4905	168
	50.2368	36	48.5099	60	48.5682	173	48.5099	152
	50.2572	33	48.5294	39	48.5877	138	48.5294	142
	50.2777	37	48.5488	60	48.6071	138	48.5488	141
	50.2982	33	48.5682	48	48.6266	137	48.5682	170
	50.3186	37	48.5877	47	48.646	126	48.5877	174
	50.3391	34	48.6071	49	48.6654	158	48.6071	150
	50.3595	34	48.6266	68	48.6849	138	48.6266	123
	50.38	32	48.646	54	48.7043	133	48.646	160
	50.4005	32	48.6654	53	48.7238	154	48.6654	155
	50.4209	31	48.6849	51	48.7432	131	48.6849	164
	50.4414	32	48.7043	48	48.7626	151	48.7043	184
	50.4619	27	48.7238	41	48.7821	159	48.7238	154
	50.4823	37	48.7432	66	48.8015	146	48.7432	161
	50.5028	34	48.7626	51	48.821	133	48.7626	134
	50.5232	25	48.7821	45	48.8404	154	48.7821	160
	50.5437	32	48.8015	38	48.8598	143	48.8015	161
	50.5642	24	48.821	47	48.8793	156	48.821	172
[truncated: 2,157 more rows]

## Sheet: Fig 1b
	Center of interval	count
	0.7	2
	0.9	5
	1.1	12
	1.3	28
	1.5	27
	1.7	14
	1.9	9
	2.1	3

## Sheet: Fig 1d
	Distance [nm]	Cu K	Pt M
	0	0.13044	0.04348
	0.0773	0.17391	0.13044
	0.1547	0.21739	0.08696
	0.232	0.13044	0.13044
	0.3094	0.26087	0.13044
	0.3867	0.21739	0.08696
	0.4641	0.6087	0.13044
	0.5414	0.13044	0.13044
	0.6188	0.34783	0.13044
	0.6961	0.21739	0.08696
	0.7734	0.17391	0.21739
	0.8508	0.08696	0.13044
	0.9281	0.47826	0.13044
	1.0055	0.21739	0.30435
	1.0828	0.17391	0.34783
	1.1602	0.26087	0.21739
	1.2375	0.3913	0.26087
	1.3148	0.34783	0.17391
	1.3922	0.17391	0.34783
	1.4695	0.47826	0.56522
	1.5469	0.43478	0.26087
	1.6242	0.52174	0.56522
	1.7016	0.52174	0.43478
	1.7789	0.34783	0.6087
	1.8563	0.52174	0.78261
	1.9336	0.3913	0.78261
	2.0109	0.3913	0.78261
	2.0883	0.6087	0.73913
	2.1656	0.52174	1.08696
	2.243	0.69565	0.69565
	2.3203	0.43478	1
	2.3977	0.34783	0.82609
	2.475	0.56522	0.69565
	2.5523	0.65217	0.65217
	2.6297	0.65217	1.26087
	2.707	0.86957	0.86957
	2.7844	0.6087	0.56522
	2.8617	0.47826	0.86957
	2.9391	0.65217	1.08696
	3.0164	0.82609	1.04348
	3.0938	0.56522	0.95652
	3.1711	0.69565	0.95652
	3.2484	0.95652	1.08696
	3.3258	0.82609	0.91304
	3.4031	0.65217	0.82609
	3.4805	0.56522	0.65217
	3.5578	0.73913	0.86957
	3.6352	0.56522	0.34783
	3.7125	0.73913	0.52174
	3.7898	0.73913	0.56522
	3.8672	0.47826	0.56522
	3.9445	0.69565	0.56522
	4.0219	0.43478	0.17391
	4.0992	0.73913	0.30435
	4.1766	0.6087	0.26087
	4.2539	0.34783	0.43478
	4.3312	0.34783	0.30435
	4.4086	0.34783	0.30435
	4.4859	0.30435	0.43478
	4.5633	0.47826	0.17391
	4.6406	0.3913	0.21739
	4.718	0.47826	0.34783
	4.7953	0.34783	0.43478
	4.8727	0.6087	0.52174
	4.95	0.52174	0.21739
	5.0273	0.69565	0.21739
	5.1047	0.34783	0.21739
	5.182	0.3913	0.17391
	5.2594	0.47826	0.21739
	5.3367	0.43478	0.26087
	5.4141	0.6087	0.30435
	5.4914	0.30435	0.21739
	5.5687	0.30435	0.34783
	5.6461	0.47826	0.34783
	5.7234	0.21739	0.17391
	5.8008	0.34783	0.21739
	5.8781	0.26087	0.26087
	5.9555	0.17391	0.13044

## Sheet: Fig 1e
										PtCu/MgO
	T	MgO		Cu/MgO		Pt/MgO		PtCu/MgO		T	Peak fitting 1	T	Peak fitting 2	T	Peak fitting 3	T	Cumulative peak fitting
	48.0959	0	44.9375	0	46.1039	0	51.4536	0		51.4536	0.000186149	51.4536	0.00018618	51.4536	0.000252342	51.4536	0.000252373
	48.1069	0.000264645	44.9595	-0.000193119	46.1116	-0.000488758	51.4679	9.29832e-05		81.5534	0.00026424	61.7131	0.00021284	56.3766	0.000285042	53.616	0.000266176
	48.1098	0.000188351	44.947	-0.000317097	46.102	-0.000200272	51.4758	0.000190735		111.653	0.000349537	81.5996	0.000264572	65.9127	0.000363678	55.7784	0.000280858
	48.105	0.000188351	44.947	-0.000286102	46.0973	-0.000412464	51.5019	0.000267029		114.192	0.000361362	100.658	0.000314239	75.0431	0.000463851	57.9408	0.000296496
	48.1098	0.000169277	44.9566	-0.000324249	46.0995	-0.000412464	51.513	0.000171661		119.095	0.000394944	118.905	0.00036217	83.7766	0.000589751	60.1032	0.000313169
	48.1146	0.000209808	44.9719	-0.000324249	46.1163	-0.00038147	51.5281	0.000143051		123.771	0.000452729	136.359	0.000409163	92.1219	0.000744491	62.2655	0.000330962
	48.1351	0.000238419	45.0133	-0.00033617	46.1486	-0.000450611	51.5685	0.000188351		128.223	0.000554098	153.037	0.000456681	100.088	0.000929597	64.4279	0.000349964
	48.1703	0.000190735	45.05	-0.000247955	46.1899	-0.000295639	51.6047	0.00010252		132.459	0.000725592	168.958	0.00050702	107.684	0.00114	66.5903	0.000370266
	48.2087	0.000324249	45.1089	-0.000221729	46.2467	-0.000429153	51.6694	0.000207424		136.483	0.000998965	184.138	0.000563325	114.918	0.00139	68.7527	0.000391968
	48.275	0.000286102	45.2013	-0.000228882	46.3266	-0.00043869	51.7507	0.000219345		140.3	0.00141	198.595	0.000629397	121.799	0.00165	70.9151	0.000415167
	48.3706	0.000238419	45.3265	-0.000183582	46.4379	-0.000517368	51.867	0.000216961		143.917	0.00198	212.347	0.000709247	128.336	0.00194	73.0775	0.000439969
	48.4838	0.000305176	45.4917	-0.00027895	46.5779	-0.000498295	51.9963	0.000190735		147.338	0.00273	225.412	0.00080648	134.538	0.00223	75.2399	0.000466481
	48.6201	0.000226498	45.6617	-0.000247955	46.7368	-0.00043869	52.1602	0.000228882		150.569	0.00366	237.807	0.000923634	140.414	0.00253	77.4023	0.000494813
	48.7761	0.000321865	45.8797	-0.000200272	46.927	-0.000505447	52.3653	0.00015974		153.616	0.00476	249.55	0.00106	145.972	0.00283	79.5647	0.000525077
	48.9655	0.000314713	46.1324	-0.000267029	47.1515	-0.000486374	52.5657	0.000104904		156.483	0.006	260.658	0.00122	151.222	0.00312	81.7271	0.000557388
	49.1842	0.000305176	46.4233	-0.000171661	47.4061	-0.000507832	52.8163	0.000123978		159.177	0.00733	271.149	0.00139	156.171	0.0034	83.8894	0.000591861
	49.4344	0.000314713	46.7442	-0.000228882	47.6981	-0.000450611	53.0937	0.000114441		161.702	0.00871	281.041	0.00158	160.83	0.00366	86.0518	0.000628614
	49.7124	0.000295639	47.0816	-0.000202656	48.008	-0.00043869	53.3997	0.000114441		164.065	0.0101	290.351	0.00178	165.206	0.0039	88.2142	0.000667764
	50.014	0.000369549	47.4713	-0.000247955	48.3578	-0.000488758	53.7523	0.000171661		166.27	0.01144	299.097	0.00198	169.309	0.00412	90.3766	0.000709429
	50.3447	0.000360012	47.8684	-0.000174046	48.7252	-0.000514984	54.1117	0.000181198		168.323	0.0127	307.297	0.00217	173.147	0.00432	92.539	0.00075373
	50.7055	0.000264645	48.3069	-0.000154972	49.1414	-0.000545979	54.4968	0.000197887		170.23	0.01387	314.968	0.00236	176.73	0.00449	94.7014	0.000800787
	51.0903	0.000352859	48.7791	-0.000257492	49.5835	-0.000536442	54.9239	0.00015974		171.995	0.01491	322.127	0.00253	180.065	0.00464	96.8638	0.000850725
	51.5112	0.000228882	49.2516	-0.000171661	50.0401	-0.000507832	55.3713	0.00013113		173.624	0.01582	328.793	0.00269	183.163	0.00477	99.0262	0.000903673
	51.9397	0.000295639	49.7571	-0.000267029	50.5097	-0.000498295	55.8431	0.00015974		175.124	0.0166	334.983	0.00283	186.031	0.00488	101.189	0.000959772
	52.4047	0.000188351	50.2735	-0.00041008	51.0176	-0.000584126	56.3359	0.000123978		176.498	0.01726	340.715	0.00296	188.678	0.00497	103.351	0.00102
	52.8872	0.000312328	50.8	-0.000238419	51.5381	-0.000593662	56.8621	0.000123978		177.753	0.01781	346.006	0.00307	191.114	0.00505	105.513	0.00108
	53.3843	0.000245571	51.3563	-0.000371933	52.0814	-0.000603199	57.3901	0.000190735		178.894	0.01825	350.874	0.00316	193.347	0.00511	107.676	0.00115
	53.9077	0.000247955	51.9093	-0.000314713	52.6423	-0.000638962	57.9467	0.000207424		179.927	0.0186	355.337	0.00324	195.386	0.00517	109.838	0.00122
	54.4528	0.000238419	52.4788	-0.00033617	53.2165	-0.000686646	58.5273	0.000181198		180.856	0.01888	359.412	0.0033	197.24	0.00521	112.001	0.00129
	55.0076	0.000245571	53.0676	-0.000355244	53.8103	-0.000803471	59.1036	0.000236034		181.687	0.01909	363.117	0.00335	198.917	0.00524	114.163	0.00137
	55.5825	0.000197887	53.6593	-0.000371933	54.4224	-0.000667572	59.7121	0.000236034		182.427	0.01925	366.469	0.00339	200.427	0.00527	116.325	0.00146
	56.1756	0.000190735	54.2788	-0.000345707	55.0402	-0.000801086	60.3277	0.000255108		183.079	0.01937	369.486	0.00343	201.778	0.00529	118.488	0.00155
	56.7784	0.00010252	54.8863	-0.00036478	55.6759	-0.000822544	60.9473	0.000312328		183.65	0.01945	372.186	0.00345	202.979	0.0053	120.65	0.00165
	57.3948	0.000123978	55.5001	-0.000371933	56.322	-0.000953674	61.5916	0.000283718		184.145	0.01951	374.586	0.00347	204.039	0.00532	122.812	0.00177
	58.0254	0.00013113	56.1412	-0.000383854	56.9774	-0.000896454	62.2223	0.000312328		184.569	0.01956	376.704	0.00349	204.966	0.00533	124.975	0.00189
	58.664	8.34465e-05	56.7827	-0.000383854	57.6478	-0.000936985	62.8745	0.000371933		184.929	0.01958	378.558	0.0035	205.77	0.00533	127.137	0.00203
	59.3287	2.6226e-05	57.4305	-0.000422001	58.3114	-0.000898838	63.5378	0.000360012		185.228	0.0196	380.165	0.00351	206.46	0.00534	129.3	0.00219
	59.9798	2.86102e-05	58.0906	-0.000476837	58.993	-0.0011	64.201	0.000369549		185.473	0.01961	381.543	0.00351	207.043	0.00534	131.462	0.00237
	60.6535	0	58.7528	-0.000488758	59.6738	-0.0011	64.8829	0.00038147		185.67	0.01962	382.709	0.00352	207.53	0.00534	133.624	0.00259
	61.3339	-5.96046e-05	59.4143	-0.000565052	60.3707	-0.00116	65.548	0.000417233		185.823	0.01962	383.682	0.00352	207.928	0.00534	135.787	0.00284
	62.0204	2.6226e-05	60.0958	-0.000572205	61.0547	-0.00125	66.2252	0.000400543		185.937	0.01962	384.478	0.00352	208.247	0.00535	137.949	0.00314
	62.7163	-2.38419e-06	60.7855	-0.000593662	61.7506	-0.00127	66.9089	0.000371933		186.02	0.01962	385.115	0.00353	208.496	0.00535	140.112	0.00349
	63.4121	-2.86102e-05	61.4567	-0.000641346	62.4536	-0.00135	67.5872	0.000400543		186.075	0.01962	385.612	0.00353	208.682	0.00535	142.274	0.00391
	64.1234	-6.91414e-05	62.1404	-0.000679493	63.1405	-0.00149	68.2938	0.000464916		186.108	0.01962	385.985	0.00353	208.816	0.00535	144.436	0.00441
	64.8239	-9.53674e-05	62.8129	-0.000705719	63.8578	-0.00147	68.9821	0.000464916		186.126	0.01962	386.252	0.00353	208.906	0.00535	146.599	0.00499
	65.5401	-9.53674e-05	63.498	-0.000715256	64.5568	-0.00152	69.6704	0.000448227		186.132	0.01962	386.432	0.00353	208.96	0.00535	148.761	0.00567
	66.2499	-0.000162125	64.2107	-0.000686646	65.2681	-0.0016	70.3551	0.000474453		186.133	0.01962	386.54	0.00353	208.988	0.00535	150.924	0.00645
	66.9629	-0.000162125	64.8908	-0.000762939	65.975	-0.00173	71.0492	0.000457764		186.134	0.01962	386.596	0.00353	208.999	0.00535	153.086	0.00734
	67.6838	-0.000190735	65.587	-0.000755787	66.669	-0.00171	71.7375	0.000503063		186.142	0.01962	386.617	0.00353	209	0.00535	155.248	0.00835
	68.404	-0.000202656	66.2768	-0.000755787	67.381	-0.00182	72.4352	0.000417233		186.163	0.01962	386.62	0.00353	209.002	0.00535	157.411	0.00946
	69.1192	-0.000240803	66.9722	-0.000782013	68.0826	-0.00189	73.1292	0.000455379		186.204	0.01962	386.622	0.00353	209.016	0.00535	159.573	0.01068
	69.8286	-0.00025034	67.6606	-0.000867844	68.7806	-0.00187	73.8111	0.000407696		186.271	0.01962	386.636	0.00353	209.055	0.00535	161.735	0.01199
	70.5552	-0.000288486	68.3435	-0.000822544	69.4764	-0.00195	74.5069	0.000429153		186.372	0.01962	386.676	0.00353	209.13	0.00535	163.898	0.01337
	71.2715	-0.000295639	69.0286	-0.000822544	70.1722	-0.00201	75.2017	0.000503063		186.513	0.01962	386.753	0.00353	209.254	0.00535	166.06	0.0148
	71.9895	-0.000288486	69.7234	-0.000934601	70.8706	-0.00206	75.8707	0.000495911		186.7	0.01962	386.881	0.00353	209.438	0.00535	168.223	0.01624
	72.7226	-0.000355244	70.4174	-0.000956059	71.5593	-0.00209	76.5712	0.000524521		186.94	0.01961	387.071	0.00353	209.696	0.00535	170.385	0.01767
	73.4413	-0.000352859	71.1058	-0.000908375	72.253	-0.00215	77.2456	0.000503063		187.24	0.01959	387.337	0.00353	210.039	0.00535	172.547	0.01904
	74.1483	-0.00036478	71.7812	-0.000927448	72.9381	-0.00209	77.9196	0.0004673		187.606	0.01957	387.69	0.00353	210.479	0.00535	174.71	0.02031
	74.867	-0.000422001	72.4538	-0.000975132	73.62	-0.00224	78.6093	0.000493526		188.046	0.01953	388.144	0.00353	211.028	0.00535	176.872	0.02145
	75.5894	-0.00043869	73.1356	-0.001	74.3033	-0.00228	79.2923	0.000493526		188.565	0.01947	388.71	0.00353	211.7	0.00535	179.035	0.02242
	76.2981	-0.000402927	73.8186	-0.00103	74.9852	-0.00219	79.953	0.000476837		189.171	0.01939	389.402	0.00353	212.505	0.00535	181.197	0.02318
	77.005	-0.000488758	74.5084	-0.001	75.6624	-0.00236	80.6349	0.0004673		189.869	0.01926	390.232	0.00353	213.456	0.00534	183.359	0.02371
	77.7112	-0.000457764	75.1752	-0.00101	76.3303	-0.00229	81.3025	0.000476837		190.668	0.01909	391.213	0.00353	214.566	0.00534	185.522	0.02399
	78.4257	-0.000534058	75.8503	-0.00102	76.9954	-0.00236	81.9908	0.000455379		191.572	0.01886	392.356	0.00353	215.846	0.00533	187.684	0.02402
	79.1344	-0.000524521	76.5136	-0.0011	77.6697	-0.00233	82.6552	0.000429153		192.59	0.01855	393.675	0.00353	217.308	0.00531	189.847	0.02379
	79.855	-0.000562668	77.1836	-0.00108	78.319	-0.00234	83.322	0.000407696		193.727	0.01815	395.183	0.00352	218.965	0.00529	192.009	0.02333
	80.5583	-0.000543594	77.8602	-0.00113	78.9895	-0.0023	83.9863	0.000457764		194.99	0.01765	396.891	0.00352	220.83	0.00526	194.171	0.02264
	81.2835	-0.000553131	78.5141	-0.00105	79.6495	-0.00234	84.6571	0.000436306		196.386	0.01702	398.812	0.00351	222.913	0.00522	196.334	0.02175
	81.989	-0.000572205	79.1824	-0.00104	80.2992	-0.00241	85.324	0.000464916		197.921	0.01626	400.959	0.0035	225.227	0.00517	198.496	0.02071
	82.6788	-0.000534058	79.8378	-0.001	80.956	-0.00234	85.9826	0.000426769		199.603	0.01535	403.344	0.00348	227.785	0.00511	200.658	0.01954
	83.3682	-0.000572205	80.5011	-0.00101	81.6099	-0.00231	86.6365	0.00048399		201.438	0.0143	405.98	0.00346	230.598	0.00503	202.821	0.01829
	84.0551	-0.000619888	81.1661	-0.000982285	82.261	-0.00241	87.2966	0.000493526		203.432	0.0131	408.88	0.00343	233.679	0.00493	204.983	0.017
	84.7348	-0.000600815	81.8118	-0.00103	82.9118	-0.00236	87.9491	0.000476837		205.592	0.01178	412.055	0.0034	237.04	0.00481	207.146	0.0157
	85.4013	-0.000650883	82.4755	-0.00101	83.5622	-0.00237	88.6231	0.000474453		207.924	0.01037	415.519	0.00336	240.694	0.00466	209.308	0.01442
	86.0599	-0.000650883	83.1369	-0.00106	84.2036	-0.00244	89.2707	0.0004673		210.436	0.0089	419.285	0.00331	244.651	0.00449	211.47	0.0132
	86.711	-0.000629425	83.7895	-0.00104	84.8565	-0.00242	89.9125	0.000493526		213.134	0.00743	423.363	0.00325	248.925	0.00429	213.633	0.01205
	87.3618	-0.000631809	84.4495	-0.000917912	85.5022	-0.00236	90.5678	0.0005126		216.025	0.00602	427.768	0.00317	253.527	0.00407	215.795	0.011
	88.0018	-0.00068903	85.1013	-0.000953674	86.1319	-0.00237	91.2247	0.00054121		219.115	0.00473	432.511	0.00309	258.47	0.00381	217.958	0.01004
	88.6325	-0.00068903	85.7492	-0.000991821	86.7776	-0.00238	91.8876	0.000514984		222.411	0.00361	437.606	0.00299	263.766	0.00354	220.12	0.00919
	89.2642	-0.00074625	86.3953	-0.001	87.4287	-0.00236	92.5279	0.00054121		225.919	0.00267	443.065	0.00288	269.428	0.00325	222.282	0.00844
	89.886	-0.000724792	87.0414	-0.000953674	88.0651	-0.00234	93.1783	0.000560284		229.647	0.00195	448.899	0.00276	275.466	0.00295	224.445	0.00779
	90.5023	-0.000715256	87.6939	-0.000975132	88.7087	-0.0024	93.8198	0.000550747		233.6	0.00144	455.123	0.00263	281.894	0.00264	226.607	0.00724
	91.1345	-0.000765324	88.3354	-0.000944138	89.3512	-0.00237	94.4666	0.000600815		237.786	0.00109	461.748	0.00249	288.724	0.00234	228.77	0.00677
	91.7401	-0.000736713	88.9836	-0.000905991	89.9916	-0.00225	95.123	0.000629425		242.211	0.000881611	468.787	0.00234	295.967	0.00206	230.932	0.00638
	92.3536	-0.000765324	89.6322	-0.000867844	90.6326	-0.00231	95.7612	0.000581741		246.882	0.000769162	476.252	0.00219	303.636	0.00179	233.094	0.00605
	92.9596	-0.000839233	90.2883	-0.000886917	91.2744	-0.00237	96.4013	0.000658035		251.806	0.000717705	484.157	0.00204	311.744	0.00156	235.257	0.00577
	93.5824	-0.000822544	90.9462	-0.000829697	91.9108	-0.00235	97.048	0.000658035		256.988	0.000700643	492.512	0.0019	320.302	0.00137	237.419	0.00554
	94.1956	-0.000803471	91.5815	-0.000927448	92.5465	-0.00226	97.7002	0.000648499		262.436	0.000700758	501.333	0.00176	329.322	0.00121	239.582	0.00534
	94.7984	-0.000793934	92.2219	-0.000896454	93.188	-0.00235	98.3481	0.000734329		268.157	0.000708469	510.629	0.00163	338.817	0.00109	241.744	0.00518
	95.4123	-0.000822544	92.8723	-0.000927448	93.8326	-0.0023	98.9802	0.000686646		274.156	0.000719213	520.415	0.00152	348.799	0.00101	243.906	0.00503
	96.0182	-0.000813007	93.5169	-0.000870228	94.4587	-0.00239	99.6213	0.000677109		277.262	0.000725083	530.703	0.00143	359.279	0.000962083	246.069	0.0049
	96.6357	-0.000867844	94.162	-0.00087738	95.103	-0.00231	100.268	0.000705719		324.012	0.000808972	541.505	0.00136	370.271	0.000935092	248.231	0.00479
	97.2478	-0.000813007	94.8034	-0.000896454	95.7319	-0.00223	100.92	0.000712872		370.761	0.00088187	552.833	0.0013	381.786	0.000925722	250.393	0.00468
	97.8649	-0.000915527	95.4631	-0.000870228	96.3701	-0.00218	101.59	0.000734329		417.511	0.0009481	564.701	0.00127	393.837	0.000928342	252.556	0.00458
	98.4813	-0.000879765	96.1034	-0.000832081	97.0101	-0.00219	102.229	0.000753403		464.261	0.00101	577.121	0.00126	406.435	0.00093854	254.718	0.00448
	99.0858	-0.000858307	96.742	-0.000870228	97.6501	-0.00223	102.886	0.000782013		511.01	0.00108	590.106	0.00126	419.593	0.000953254	256.881	0.00439
	99.7165	-0.000879765	97.4046	-0.000867844	98.2951	-0.00212	103.538	0.000779629		557.76	0.00115	603.667	0.00127	426.386	0.00096168	259.043	0.0043
	100.338	-0.00084877	98.0374	-0.000870228	98.9258	-0.00214	104.19	0.000801086		604.509	0.00125	617.818	0.0013	516.927	0.00109	261.205	0.00422
	100.965	-0.000813007	98.6788	-0.000851154	99.5655	-0.00207	104.848	0.00082016		651.259	0.00136	625.119	0.00131	607.467	0.00126	263.368	0.00413
	101.606	-0.000886917	99.3324	-0.000870228	100.205	-0.00206	105.501	0.000789165		698.008	0.00144	698.008	0.00144	698.008	0.00144	265.53	0.00405
	102.234	-0.000810623	99.9832	-0.000839233	100.86	-0.00209	106.153	0.000867844								267.693	0.00397
	102.87	-0.000841618	100.653	-0.00084877	101.507	-0.00214	106.813	0.00089407								269.855	0.00389
	103.516	-0.000841618	101.292	-0.00082016	102.15	-0.00216	107.46	0.000953674								272.017	0.00382
	104.153	-0.000841618	101.947	-0.000841618	102.802	-0.00202	108.11	0.000944138								274.18	0.00374
	104.795	-0.000832081	102.608	-0.000851154	103.453	-0.00194	108.767	0.00095129								276.342	0.00367
	105.452	-0.000839233	103.265	-0.00082016	104.092	-0.00223	109.414	0.000925064								278.505	0.00361
	106.089	-0.000772476	103.92	-0.000803471	104.739	-0.00213	110.072	0.00095129								280.667	0.00354
	106.738	-0.000803471	104.566	-0.000851154	105.384	-0.00211	110.722	0.00102								282.829	0.00348
	107.394	-0.000851154	105.234	-0.000822544	106.024	-0.00203	111.378	0.000989437								284.992	0.00343
	108.045	-0.000782013	105.884	-0.000782013	106.671	-0.002	112.026	0.00112								287.154	0.00337
	108.695	-0.000810623	106.538	-0.000851154	107.322	-0.00198	112.682	0.00112								289.316	0.00332
	109.351	-0.00082016	107.203	-0.000858307	107.974	-0.00209	113.332	0.0011								291.479	0.00328
	110.009	-0.000803471	107.84	-0.00082016	108.614	-0.00202	113.98	0.00111								293.641	0.00324
	110.657	-0.00077486	108.499	-0.000765324	109.257	-0.0019	114.632	0.00117								295.804	0.0032
	111.321	-0.000810623	109.146	-0.000801086	109.891	-0.00193	115.275	0.0012								297.966	0.00317
	111.979	-0.00074625	109.793	-0.000860691	110.539	-0.00194	115.929	0.00125								300.128	0.00314
	112.649	-0.00084877	110.463	-0.000822544	111.183	-0.00194	116.578	0.00127								302.291	0.00311
	113.303	-0.000829697	111.113	-0.00082016	111.832	-0.00195	117.222	0.00131								304.453	0.00309
	113.963	-0.000755787	111.765	-0.000829697	112.484	-0.00187	117.879	0.00136								306.616	0.00308
	114.629	-0.000782013	112.419	-0.000810623	113.12	-0.00176	118.52	0.00134								308.778	0.00306
	115.281	-0.000782013	113.078	-0.000755787	113.755	-0.00174	119.168	0.00146								310.94	0.00305
	115.952	-0.000724792	113.733	-0.000784397	114.413	-0.00187	119.814	0.00145								313.103	0.00305
	116.614	-0.000708103	114.366	-0.000803471	115.054	-0.00178	120.453	0.0015								315.265	0.00304
	117.28	-0.000734329	115.022	-0.000810623	115.697	-0.00172	121.112	0.00159								317.428	0.00304
	117.937	-0.000622272	115.682	-0.00077486	116.347	-0.00161	121.748	0.00159								319.59	0.00305
	118.598	-0.000629425	116.331	-0.000734329	116.987	-0.00169	122.403	0.00163								321.752	0.00305
	119.259	-0.000526905	116.984	-0.00079155	117.632	-0.00175	123.042	0.00172								323.915	0.00306
	119.915	-0.000545979	117.629	-0.000765324	118.277	-0.00164	123.691	0.00178								326.077	0.00307
	120.577	-0.000543594	118.276	-0.000734329	118.919	-0.00158	124.352	0.00189								328.239	0.00309
	121.243	-0.000524521	118.92	-0.000762939	119.562	-0.00157	124.985	0.00189								330.402	0.0031
	121.905	-0.000486374	119.568	-0.000696182	120.208	-0.00154	125.634	0.00193								332.564	0.00312
	122.56	-0.000505447	120.228	-0.000762939	120.855	-0.00147	126.28	0.00197								334.727	0.00314
	123.226	-0.000488758	120.879	-0.00074625	121.503	-0.00148	126.928	0.00213								336.889	0.00316
	123.882	-0.000362396	121.525	-0.000705719	122.144	-0.00145	127.587	0.00217								339.051	0.00318
	124.538	-0.000419617	122.172	-0.000715256	122.792	-0.00143	128.221	0.00221								341.214	0.0032
	125.198	-0.000371933	122.838	-0.000696182	123.442	-0.00137	128.873	0.00231								343.376	0.00322
	125.85	-0.000324249	123.499	-0.000696182	124.098	-0.00139	129.519	0.0024								345.539	0.00325
	126.512	-0.000267029	124.131	-0.000705719	124.744	-0.00134	130.16	0.00245								347.701	0.00327
	127.156	-0.000295639	124.789	-0.00074625	125.397	-0.00127	130.823	0.00254								349.863	0.0033
	127.817	-0.000193119	125.445	-0.000696182	126.053	-0.00124	131.458	0.00264								352.026	0.00332
	128.472	-0.000143051	126.092	-0.000669956	126.697	-0.00123	132.097	0.00272								354.188	0.00334
	129.117	-0.000190735	126.756	-0.000629425	127.343	-0.00122	132.751	0.00274								356.351	0.00337
	129.778	-0.000164509	127.403	-0.000648499	127.986	-0.00115	133.392	0.00278								358.513	0.00339
	130.425	-0.000126362	128.046	-0.000610352	128.641	-0.00108	134.048	0.00287								360.675	0.00341
	131.071	-0.000135899	128.69	-0.000619888	129.3	-0.00101	134.695	0.003								362.838	0.00343
	131.733	-0.000107288	129.35	-0.000641346	129.947	-0.000965595	135.342	0.00308								365	0.00345
	132.381	-9.53674e-05	130.004	-0.000562668	130.609	-0.001	135.973	0.00306								367.163	0.00347
	133.029	-5.96046e-05	130.657	-0.000562668	131.251	-0.000991821	136.622	0.00329								369.325	0.00348
	133.678	-2.14577e-05	131.308	-0.000591278	131.894	-0.000915527	137.286	0.00337								371.487	0.0035
	134.328	6.67572e-05	131.949	-0.000565052	132.535	-0.000810623	137.927	0.00333								373.65	0.00351
	134.977	3.57628e-05	132.596	-0.000524521	133.191	-0.00082016	138.564	0.00352								375.812	0.00352
	135.625	3.8147e-05	133.258	-0.000505447	133.846	-0.000839233	139.222	0.00369								377.974	0.00353
	136.282	0.000162125	133.895	-0.000610352	134.477	-0.000755787	139.866	0.00379								380.137	0.00354
	136.924	0.000197887	134.534	-0.000536442	135.133	-0.000658035	140.509	0.00392								382.299	0.00354
	137.569	0.000219345	135.19	-0.000536442	135.78	-0.000631809	141.153	0.00396								384.462	0.00355
	138.227	0.000264645	135.828	-0.000505447	136.421	-0.000622272	141.796	0.00409								386.624	0.00355
	138.88	0.000286102	136.485	-0.000524521	137.075	-0.000619888	142.443	0.00435								388.786	0.00355
	139.528	0.000283718	137.142	-0.000514984	137.723	-0.000534058	143.079	0.00447								390.949	0.00355
	140.181	0.000321865	137.78	-0.000565052	138.377	-0.000441074	143.738	0.00464								393.111	0.00354
	140.829	0.000324249	138.437	-0.000505447	139.02	-0.000457764	144.37	0.0047								395.274	0.00353
	141.484	0.000343323	139.067	-0.000476837	139.675	-0.000476837	145.024	0.00488								397.436	0.00352
	142.137	0.000419617	139.719	-0.000460148	140.334	-0.000429153	145.675	0.00508								399.598	0.00351
	142.779	0.000464916	140.361	-0.000431538	140.97	-0.000317097	146.323	0.00525								401.761	0.0035
	143.434	0.000464916	141.009	-0.000374317	141.623	-0.00025034	146.967	0.00541								403.923	0.00348
	144.086	0.000524521	141.657	-0.000343323	142.271	-0.000107288	147.596	0.00559								406.086	0.00346
	144.735	0.000572205	142.298	-0.000333786	142.937	-0.000154972	148.251	0.00584								408.248	0.00344
	145.387	0.000572205	142.952	-0.000288486	143.577	-0.000174046	148.896	0.00601								410.41	0.00342
	146.037	0.000600815	143.587	-0.000259876	144.229	7.15256e-06	149.534	0.00616								412.573	0.0034
	146.683	0.000636578	144.23	-0.00030756	144.88	5.48363e-05	150.193	0.00643								414.735	0.00337
	147.333	0.000686646	144.878	-0.000259876	145.538	0.000104904	150.835	0.00663								416.897	0.00334
	147.98	0.000686646	145.528	-0.000193119	146.19	0.000133514	151.471	0.00684								419.06	0.00331
	148.631	0.000724792	146.164	-0.000200272	146.836	0.000197887	152.12	0.00714								421.222	0.00328
	149.273	0.000712872	146.807	-0.000152588	147.495	0.000321865	152.764	0.00736								423.385	0.00325
	149.921	0.000712872	147.452	-0.000164509	148.142	0.000426769	153.42	0.00768								425.547	0.00321
	150.573	0.000696182	148.088	-0.000126362	148.792	0.000417233	154.063	0.00792								427.709	0.00318
	151.22	0.000743866	148.735	-6.67572e-05	149.458	0.000514984	154.707	0.00819								429.872	0.00314
	151.863	0.000817776	149.384	-4.05312e-05	150.114	0.000648499	155.354	0.00848								432.034	0.0031
	152.519	0.000829697	150.018	-1.19209e-05	150.768	0.000667572	156.007	0.00879								434.197	0.00306
	153.17	0.000858307	150.666	-2.38419e-06	151.425	0.00084877	156.654	0.00915								436.359	0.00302
	153.813	0.000829697	151.31	4.52995e-05	152.067	0.000858307	157.296	0.00948								438.521	0.00298
	154.463	0.000865459	151.947	3.8147e-05	152.721	0.00087738	157.944	0.00974								440.684	0.00293
	155.116	0.000905991	152.606	7.39098e-05	153.379	0.00103	158.6	0.01007								442.846	0.00289
	155.758	0.000913143	153.234	8.34465e-05	154.033	0.001	159.237	0.01042								445.009	0.00285
	156.401	0.000905991	153.88	0.000114441	154.678	0.00117	159.893	0.01075								447.171	0.0028
	157.046	0.000944138	154.521	0.00013113	155.322	0.00115	160.546	0.01108								449.333	0.00276
	157.704	0.000972748	155.155	0.00015974	155.964	0.00132	161.206	0.01154								451.496	0.00271
	158.354	0.000982285	155.805	0.000133514	156.621	0.00139	161.867	0.01187								453.658	0.00266
	158.998	0.000963211	156.442	0.000171661	157.261	0.00143	162.525	0.01222								455.82	0.00262
	159.651	0.000913143	157.081	0.000219345	157.906	0.00142	163.184	0.01263								457.983	0.00257
	160.31	0.001	157.731	0.000264645	158.546	0.00161	163.845	0.0131								460.145	0.00253
	160.961	0.00105	158.364	0.000333786	159.196	0.00161	164.498	0.01348								462.308	0.00248
	161.627	0.00105	159.016	0.000264645	159.842	0.00178	165.162	0.01386								464.47	0.00243
	162.29	0.00112	159.649	0.000283718	160.489	0.00185	165.822	0.01432								466.632	0.00239
	162.937	0.00119	160.305	0.000350475	161.141	0.00187	166.484	0.01463								468.795	0.00234
	163.605	0.00107	160.962	0.000302792	161.79	0.00209	167.135	0.01509								470.957	0.0023
	164.264	0.00113	161.615	0.000371933	162.445	0.00212	167.797	0.01565								473.12	0.00226
	164.916	0.0012	162.268	0.000426769	163.105	0.00214	168.447	0.01613								475.282	0.00221
	165.573	0.00119	162.915	0.000495911	163.756	0.00229	169.1	0.01649								477.444	0.00217
	166.234	0.00118	163.568	0.000503063	164.404	0.00241	169.758	0.01692								479.607	0.00213
	166.886	0.00125	164.224	0.000522137	165.063	0.00257	170.403	0.01741								481.769	0.00209
	167.544	0.00121	164.88	0.000588894	165.726	0.0026	171.058	0.01781								483.932	0.00205
	168.203	0.00118	165.527	0.000550747	166.382	0.00261	171.706	0.01828								486.094	0.00201
	168.85	0.00126	166.183	0.000607967	167.032	0.00277	172.359	0.01872								488.256	0.00197
	169.506	0.00129	166.834	0.000693798	167.686	0.00293	173.011	0.01912								490.419	0.00193
	170.161	0.00128	167.48	0.000636578	168.34	0.00296	173.654	0.01954								492.581	0.0019
	170.808	0.00125	168.129	0.000827312	168.985	0.00305	174.309	0.01989								494.743	0.00186
	171.464	0.00131	168.797	0.000867844	169.644	0.00328	174.955	0.02028								496.906	0.00183
	172.11	0.00129	169.431	0.000960827	170.307	0.0034	175.597	0.02065								499.068	0.00179
	172.757	0.00129	170.087	0.000941753	170.957	0.00351	176.257	0.0211								501.231	0.00176
	173.4	0.00126	170.74	0.000998974	171.61	0.00354	176.897	0.02149								503.393	0.00173
	174.053	0.00129	171.383	0.000963211	172.256	0.00374	177.547	0.02177								505.555	0.0017
	174.697	0.00129	172.04	0.00107	172.908	0.00381	178.19	0.02208								507.718	0.00167
	175.342	0.00132	172.69	0.00104	173.558	0.00382	178.841	0.02238								509.88	0.00164
	175.994	0.00134	173.339	0.00118	174.2	0.00401	179.491	0.02272								512.043	0.00162
	176.647	0.00127	173.981	0.00115	174.85	0.00426	180.134	0.02288								514.205	0.00159
	177.283	0.00126	174.628	0.00122	175.497	0.00435	180.78	0.02324								516.367	0.00157
	177.933	0.00127	175.281	0.0013	176.149	0.00448	181.43	0.02347								518.53	0.00154
	178.58	0.00135	175.926	0.00132	176.786	0.00453	182.08	0.02367								520.692	0.00152
	179.222	0.00134	176.58	0.00149	177.436	0.00469	182.726	0.02385								522.855	0.0015
	179.864	0.00134	177.227	0.0014	178.082	0.00484	183.376	0.02396								525.017	0.00148
	180.52	0.00134	177.869	0.00148	178.734	0.005	184.027	0.02409								527.179	0.00146
	181.165	0.00129	178.538	0.00155	179.376	0.0051	184.674	0.02421								529.342	0.00144
	181.813	0.00129	179.183	0.00164	180.02	0.00529	185.319	0.02431								531.504	0.00142
	182.468	0.00137	179.821	0.00164	180.674	0.00542	185.976	0.0244								533.667	0.00141
	183.113	0.0014	180.472	0.00172	181.332	0.00548	186.627	0.0244								535.829	0.00139
	183.76	0.00138	181.118	0.0018	181.999	0.00575	187.264	0.02444								537.991	0.00138
	184.408	0.00128	181.77	0.0019	182.648	0.00587	187.915	0.02436								540.154	0.00137
	185.049	0.00133	182.417	0.00195	183.29	0.00586	188.544	0.02426								542.316	0.00135
	185.708	0.0013	183.068	0.00198	183.941	0.00621	189.206	0.0242								544.478	0.00134
	186.353	0.00138	183.711	0.00211	184.572	0.00626	189.853	0.02419								546.641	0.00133
	187.015	0.00128	184.36	0.00215	185.223	0.0064	190.499	0.02389								548.803	0.00132
	187.66	0.00134	185.011	0.00218	185.87	0.00651	191.142	0.0238								550.966	0.00131
	188.315	0.00128	185.656	0.00227	186.519	0.00682	191.782	0.02357								553.128	0.0013
	188.952	0.00129	186.298	0.00235	187.163	0.00691	192.435	0.02339								555.29	0.0013
	189.613	0.00128	186.951	0.00253	187.8	0.00704	193.074	0.02308								557.453	0.00129
	190.269	0.00129	187.59	0.00251	188.463	0.00718	193.722	0.02296								559.615	0.00128
	190.908	0.00128	188.247	0.00267	189.112	0.00734	194.361	0.02259								561.778	0.00128
	191.566	0.00126	188.891	0.00281	189.758	0.00755	195.005	0.02235								563.94	0.00127
	192.211	0.00129	189.529	0.00286	190.405	0.00758	195.656	0.02204								566.102	0.00127
	192.853	0.0013	190.178	0.00288	191.052	0.0078	196.29	0.02176								568.265	0.00127
	193.499	0.00128	190.823	0.00296	191.705	0.00794	196.927	0.02138								570.427	0.00126
	194.149	0.00132	191.47	0.00314	192.352	0.00809	197.579	0.02106								572.59	0.00126
	194.762	0.00135	192.108	0.00323	192.992	0.00827	198.219	0.02071								574.752	0.00126
	195.405	0.00136	192.756	0.00333	193.639	0.00834	198.863	0.02031								576.914	0.00126
	196.089	0.00129	193.397	0.0035	194.287	0.00856	199.508	0.01996								579.077	0.00126
	196.736	0.00127	194.047	0.00365	194.931	0.00875	200.142	0.01956								581.239	0.00126
	197.392	0.00133	194.701	0.00386	195.583	0.00892	200.794	0.01925								583.401	0.00126
	198.037	0.0013	195.338	0.00433	196.232	0.00906	201.445	0.01885								585.564	0.00126
	198.68	0.00129	195.975	0.00493	196.877	0.00916	202.099	0.01845								587.726	0.00126
	199.328	0.00126	196.625	0.00587	197.519	0.00933	202.742	0.01813								589.889	0.00126
	199.971	0.00133	197.269	0.00695	198.169	0.00937	203.385	0.01771								592.051	0.00126
	200.631	0.00138	197.914	0.00801	198.818	0.00957	204.033	0.01734								594.213	0.00126
	201.29	0.00134	198.554	0.009	199.461	0.0097	204.677	0.01693								596.376	0.00126
	201.943	0.00134	199.207	0.00979	200.11	0.00974	205.333	0.01652								598.538	0.00127
	202.597	0.00127	199.853	0.01061	200.755	0.00999	205.975	0.01611								600.701	0.00127
	203.248	0.00127	200.502	0.0115	201.406	0.01014	206.625	0.01567								602.863	0.00127
	203.898	0.00132	201.153	0.01228	202.052	0.0101	207.279	0.01537								605.025	0.00128
	204.548	0.00133	201.797	0.0132	202.69	0.0104	207.926	0.015								607.188	0.00128
	205.2	0.00129	202.444	0.01404	203.356	0.01054	208.579	0.01464								609.35	0.00128
	205.856	0.00127	203.09	0.0149	203.998	0.0106	209.219	0.0142								611.513	0.00129
	206.503	0.00134	203.739	0.01583	204.641	0.01068	209.869	0.01381								613.675	0.00129
	207.151	0.0013	204.393	0.01664	205.294	0.01079	210.522	0.01354								615.837	0.0013
	207.806	0.00129	205.039	0.01726	205.945	0.01077	211.174	0.01323								618	0.0013
	208.446	0.00128	205.68	0.01787	206.602	0.01107	211.824	0.0128								620.162	0.0013
	209.102	0.00133	206.336	0.01831	207.252	0.01114	212.468	0.0125								622.324	0.00131
	209.755	0.0013	206.986	0.01859	207.905	0.01111	213.117	0.01224								624.487	0.00131
	210.4	0.00128	207.64	0.01892	208.548	0.01125	213.762	0.01188								626.649	0.00132
	211.048	0.00136	208.282	0.01899	209.199	0.01135	214.416	0.01158								628.812	0.00132
	211.693	0.00129	208.936	0.01907	209.848	0.01129	215.063	0.01128								630.974	0.00133
	212.347	0.0013	209.594	0.01899	210.496	0.01143	215.713	0.01108								633.136	0.00133
	212.993	0.00135	210.241	0.01903	211.142	0.01149	216.354	0.01082								635.299	0.00133
	213.641	0.00131	210.904	0.01903	211.793	0.01142	217.005	0.01055								637.461	0.00134
	214.295	0.00135	211.541	0.01887	212.449	0.01157	217.656	0.01026								639.624	0.00134
	214.936	0.00129	212.192	0.0188	213.097	0.01152	218.31	0.01003								641.786	0.00135
	215.602	0.00133	212.85	0.01868	213.742	0.01152	218.957	0.00975								643.948	0.00135
	216.239	0.00131	213.503	0.01857	214.388	0.01154	219.613	0.00957								646.111	0.00136
	216.879	0.00132	214.16	0.01841	215.052	0.01143	220.264	0.00938								648.273	0.00136
	217.537	0.00133	214.808	0.01818	215.692	0.01146	220.915	0.00909								650.436	0.00136
	218.183	0.00132	215.455	0.01811	216.331	0.01154	221.566	0.00882								652.598	0.00137
	218.839	0.00133	216.115	0.01789	216.991	0.01141	222.215	0.00869								654.76	0.00137
	219.485	0.00134	216.767	0.0177	217.635	0.0114	222.874	0.00848								656.923	0.00138
	220.132	0.00133	217.412	0.01744	218.288	0.01138	223.528	0.00825								659.085	0.00138
	220.794	0.00134	218.066	0.01724	218.945	0.01121	224.18	0.00813								661.247	0.00138
	221.446	0.00133	218.716	0.01692	219.598	0.01124	224.844	0.00796								663.41	0.00139
	222.105	0.00134	219.376	0.01662	220.257	0.01116	225.508	0.00777								665.572	0.00139
	222.768	0.00132	220.029	0.01637	220.912	0.01101	226.181	0.0076								667.735	0.00139
	223.427	0.00137	220.689	0.01607	221.574	0.011	226.845	0.00742								669.897	0.0014
	224.093	0.00136	221.338	0.0157	222.232	0.01097	227.506	0.00731								672.059	0.0014
	224.751	0.00139	221.994	0.01545	222.892	0.01073	228.182	0.00727								674.222	0.0014
	225.417	0.0014	222.654	0.01518	223.545	0.01073	228.848	0.00706								676.384	0.00141
	226.086	0.00142	223.315	0.01483	224.222	0.01065	229.516	0.0069								678.547	0.00141
	226.755	0.00148	223.971	0.01461	224.885	0.01059	230.194	0.00681								680.709	0.00141
	227.425	0.00146	224.639	0.01434	225.55	0.01052	230.86	0.00668								682.871	0.00142
	228.09	0.00147	225.294	0.01406	226.213	0.01042	231.54	0.00648								685.034	0.00142
	228.752	0.00149	225.961	0.01388	226.887	0.01028	232.221	0.00638								687.196	0.00142
	229.427	0.00153	226.637	0.0137	227.566	0.01019	232.899	0.00638								689.359	0.00143
	230.098	0.00154	227.309	0.01341	228.24	0.01003	233.571	0.00621								691.521	0.00143
	230.775	0.00151	227.972	0.01324	228.915	0.00982	234.255	0.00608								693.683	0.00143
	231.449	0.00153	228.631	0.01307	229.573	0.0098	234.942	0.006								695.846	0.00143
	232.132	0.00155	229.31	0.0128	230.247	0.00969	235.62	0.00596								698.008	0.00144
	232.801	0.00158	229.977	0.01259	230.926	0.00943	236.309	0.0058
	233.485	0.00153	230.656	0.0124	231.609	0.00938	236.996	0.00573
	234.178	0.00151	231.317	0.01213	232.285	0.00927	237.683	0.00561
	234.851	0.00157	232.007	0.01191	232.966	0.00904	238.377	0.00548
	235.537	0.00166	232.674	0.01174	233.642	0.00887	239.065	0.00542
	236.222	0.00163	233.347	0.01147	234.317	0.00882	239.747	0.0053
	236.907	0.00167	234.028	0.01128	234.999	0.00861	240.431	0.00525
	237.599	0.00168	234.708	0.01106	235.693	0.0085	241.105	0.00518
	238.286	0.00169	235.396	0.01095	236.383	0.00832	241.777	0.0051
	238.971	0.00174	236.07	0.01071	237.063	0.00804	242.452	0.00504
	239.662	0.00169	236.749	0.01051	237.769	0.00792	243.133	0.00494
	240.34	0.00178	237.45	0.01038	238.445	0.00782	243.8	0.00493
	241.008	0.00168	238.113	0.01021	239.127	0.00759	244.488	0.00489
	241.689	0.00175	238.81	0.01009	239.823	0.00735	245.166	0.00481
	242.369	0.00173	239.502	0.00993	240.496	0.00725	245.854	0.00479
	243.03	0.00182	240.17	0.00977	241.164	0.00712	246.53	0.0047
	243.714	0.00179	240.852	0.0096	241.832	0.00689	247.217	0.00461
	244.386	0.00183	241.513	0.00946	242.502	0.00663	247.899	0.00459
	245.054	0.00182	242.188	0.00934	243.18	0.00657	248.58	0.00452
	245.735	0.00187	242.856	0.00923	243.87	0.00631	249.269	0.00444
	246.415	0.00187	243.521	0.00908	244.545	0.00622	249.96	0.00443
	247.099	0.00192	244.201	0.00897	245.21	0.00603	250.646	0.0044
	247.784	0.00191	244.87	0.0089	245.883	0.0058	251.342	0.00436
	248.472	0.00194	245.544	0.00882	246.565	0.0057	252.03	0.00432
	249.162	0.00196	246.213	0.0087	247.24	0.00554	252.72	0.00429
	249.836	0.00199	246.895	0.00861	247.922	0.00528	253.405	0.0043
	250.524	0.00197	247.576	0.00849	248.597	0.00528	254.097	0.00424
	251.217	0.002	248.249	0.00837	249.269	0.00506	254.787	0.00422
	251.903	0.00202	248.925	0.00838	249.954	0.00492	255.473	0.00417
	252.589	0.00206	249.608	0.0083	250.637	0.00471	256.161	0.00413
	253.28	0.00206	250.293	0.00829	251.332	0.00451	256.845	0.00415
	253.963	0.00204	250.985	0.00816	252.023	0.00446	257.541	0.00406
	254.664	0.00204	251.666	0.00805	252.697	0.00438	258.218	0.00415
	255.353	0.00212	252.361	0.00805	253.388	0.00421	258.912	0.00404
	256.039	0.00206	253.049	0.00803	254.077	0.00407	259.598	0.00392
	256.724	0.00209	253.74	0.00797	254.755	0.00395	260.283	0.00389
	257.415	0.00214	254.428	0.00791	255.447	0.00387	260.966	0.00381
	258.11	0.00221	255.117	0.00784	256.135	0.0037	261.657	0.00387
	258.79	0.00219	255.808	0.00781	256.831	0.00354	262.34	0.00385
	259.477	0.00223	256.503	0.00776	257.541	0.00339	263.017	0.00386
	260.158	0.00218	257.196	0.00776	258.224	0.00343	263.703	0.00392
	260.846	0.00222	257.888	0.00781	258.912	0.00324	264.398	0.00385
	261.54	0.00219	258.576	0.00777	259.608	0.00308	265.077	0.00391
	262.224	0.00228	259.269	0.00773	260.307	0.003	265.759	0.00383
	262.912	0.00234	259.961	0.00776	260.988	0.00296	266.456	0.00384
	263.602	0.00228	260.647	0.00776	261.686	0.00273	267.14	0.0039
	264.279	0.00229	261.348	0.00776	262.363	0.00258	267.827	0.00388
	264.968	0.00233	262.027	0.00781	263.049	0.00254	268.518	0.00384
	265.656	0.00231	262.719	0.00774	263.742	0.00249	269.2	0.00388
	266.345	0.00229	263.408	0.00772	264.425	0.00241	269.895	0.00377
	267.026	0.00239	264.094	0.00775	265.126	0.00221	270.59	0.00382
	267.722	0.00236	264.79	0.00781	265.817	0.00214	271.273	0.00382
	268.427	0.00248	265.471	0.00791	266.513	0.00215	271.963	0.00383
	269.118	0.00244	266.161	0.00789	267.196	0.00196	272.664	0.00377
	269.806	0.00239	266.856	0.00788	267.897	0.00184	273.345	0.00381
	270.511	0.00247	267.54	0.00791	268.584	0.00185	274.032	0.00374
	271.198	0.00253	268.233	0.00793	269.276	0.00171	274.724	0.00378
	271.893	0.00253	268.919	0.00798	269.962	0.0017	275.392	0.0037
	272.584	0.00249	269.604	0.00804	270.668	0.0015	276.105	0.00371
	273.285	0.00256	270.29	0.00811	271.349	0.0015	276.79	0.00362
	273.977	0.00259	270.979	0.00812	272.038	0.00136	277.464	0.00361
	274.662	0.0026	271.674	0.00814	272.724	0.00143	278.163	0.00364
	275.358	0.00256	272.368	0.00817	273.408	0.00125	278.852	0.00361
	276.055	0.00259	273.056	0.00826	274.101	0.00119	279.543	0.00354
	276.748	0.00264	273.737	0.00826	274.783	0.00113	280.226	0.00359
	277.432	0.00262	274.429	0.00828	275.482	0.00111	280.915	0.00353
	278.13	0.0027	275.111	0.00829	276.169	0.000989437	281.606	0.00359
	278.83	0.00273	275.805	0.00831	276.852	0.000915527	282.287	0.00345
	279.51	0.00269	276.512	0.00836	277.555	0.000972748	282.972	0.0035
	280.198	0.00271	277.192	0.0085	278.244	0.001	283.667	0.0034
	280.876	0.00264	277.889	0.00855	278.923	0.000827312	284.351	0.00344
	281.57	0.0027	278.583	0.00857	279.615	0.000801086	285.045	0.00344
	282.258	0.00272	279.271	0.00858	280.3	0.000772476	285.73	0.00343
	282.946	0.00276	279.968	0.00863	280.992	0.000789165	286.422	0.00343
	283.622	0.00273	280.657	0.00868	281.674	0.000734329	287.1	0.00339
	284.315	0.0028	281.347	0.00876	282.372	0.000619888	287.789	0.00341
	284.991	0.00279	282.034	0.00884	283.057	0.000610352	288.483	0.00338
	285.675	0.00282	282.715	0.00875	283.743	0.000607967	289.172	0.00338
	286.371	0.00278	283.409	0.00888	284.436	0.000607967	289.855	0.00335
	287.055	0.0028	284.1	0.00891	285.117	0.000531673	290.529	0.00339
	287.746	0.00292	284.787	0.00897	285.82	0.000455379	291.223	0.00331
	288.439	0.00287	285.478	0.00901	286.504	0.00041008	291.912	0.00338
	289.13	0.00291	286.166	0.00901	287.188	0.000388622	292.603	0.00332
	289.811	0.00291	286.85	0.00904	287.871	0.000391006	293.277	0.00335
	290.51	0.00298	287.546	0.00911	288.554	0.000362396	293.971	0.00332
	291.202	0.00298	288.228	0.00913	289.24	0.000257492	294.662	0.00332
	291.89	0.00296	288.923	0.00924	289.93	0.000274181	295.342	0.00331
	292.59	0.00298	289.602	0.0093	290.616	0.000238419	296.034	0.0033
	293.272	0.003	290.288	0.00932	291.312	0.000207424	296.727	0.00331
	293.966	0.00308	290.982	0.00932	291.998	0.000123978	297.416	0.00329
	294.643	0.00303	291.671	0.0094	292.691	0.000121593	298.106	0.00327
	295.325	0.00308	292.364	0.00943	293.377	0.000133514	298.795	0.00329
	296.017	0.00311	293.048	0.00943	294.061	0.000140667	299.491	0.00327
	296.697	0.00318	293.733	0.00945	294.745	0.000133514	300.172	0.00328
	297.391	0.00318	294.437	0.00953	295.425	2.86102e-05	300.865	0.00323
	298.076	0.00315	295.126	0.00956	296.111	9.53674e-06	301.55	0.00323
	298.756	0.00321	295.805	0.00963	296.807	0	302.239	0.00323
	299.444	0.0032	296.491	0.00962	297.495	4.52995e-05	302.923	0.00324
	300.122	0.00325	297.182	0.00961	298.187	4.52995e-05	303.624	0.00324
	300.803	0.0032	297.876	0.00965	298.873	-7.62939e-05	304.311	0.00329
	301.491	0.00327	298.562	0.00971	299.565	-9.77516e-05	304.994	0.00323
	302.188	0.00326	299.238	0.00973	300.254	-9.53674e-06	305.688	0.00324
	302.868	0.00323	299.933	0.00968	300.942	-9.53674e-06	306.373	0.00326
	303.553	0.00322	300.625	0.00968	301.631	-5.00679e-05	307.058	0.00325
	304.238	0.00327	301.307	0.00971	302.328	-0.000152588	307.746	0.00323
	304.924	0.0033	301.993	0.00973	303.004	-0.000123978	308.43	0.00326
	305.617	0.00332	302.681	0.00968	303.7	-1.90735e-05	309.113	0.00323
	306.303	0.00332	303.369	0.00959	304.388	-0.000171661	309.81	0.00327
	306.995	0.00334	304.067	0.00965	305.091	-0.000126362	310.492	0.00326
	307.68	0.00332	304.755	0.00963	305.776	-0.000171661	311.174	0.00326
	308.366	0.00332	305.432	0.00961	306.469	-0.000238419	311.85	0.00326
	309.059	0.0034	306.124	0.00953	307.155	-0.000152588	312.533	0.00329
	309.748	0.00337	306.802	0.0095	307.854	-0.00030756	313.22	0.0033
	310.434	0.00338	307.492	0.00943	308.532	-0.000317097	313.898	0.00324
	311.117	0.00326	308.184	0.00941	309.223	-0.000209808	314.573	0.00328
	311.804	0.00347	308.871	0.00937	309.909	-0.000171661	315.262	0.00326
	312.491	0.00341	309.551	0.00925	310.604	-7.86781e-05	315.949	0.00323
	313.179	0.00341	310.247	0.00916	311.289	-0.000200272	316.62	0.00324
	313.863	0.00349	310.933	0.00919	311.977	-0.000212193	317.304	0.00325
	314.552	0.00352	311.625	0.00913	312.663	-0.000193119	317.992	0.0033
	315.238	0.00348	312.314	0.009	313.354	-0.000107288	318.679	0.00318
	315.925	0.0035	313.006	0.00874	314.045	-0.000259876	319.366	0.00319
	316.613	0.00356	313.692	0.00864	314.741	-0.000247955	320.05	0.00321
	317.302	0.00354	314.384	0.00865	315.423	-0.00030756	320.718	0.00325
	317.981	0.00356	315.075	0.0085	316.101	-0.000240803	321.393	0.00319
	318.674	0.00356	315.757	0.0085	316.792	-0.000183582	322.061	0.00315
	319.358	0.0036	316.46	0.00835	317.482	-0.000221729	322.728	0.00316
	320.039	0.00365	317.146	0.00833	318.155	-0.000305176	323.403	0.00303
	320.721	0.0036	317.841	0.00825	318.855	-0.000247955	324.071	0.00319
	321.394	0.0036	318.541	0.00818	319.541	-0.000212193	324.749	0.00304
	322.07	0.00371	319.221	0.00812	320.22	-0.000209808	325.426	0.00317
	322.754	0.0037	319.911	0.008	320.903	-0.000288486	326.101	0.00309
	323.435	0.00363	320.597	0.00783	321.578	-0.000286102	326.769	0.00303
	324.109	0.00369	321.266	0.00766	322.248	-0.000200272	327.436	0.0032
	324.793	0.0037	321.94	0.00755	322.927	-0.000238419	328.132	0.00313
	325.466	0.00365	322.613	0.00749	323.6	-0.000247955	328.805	0.0032
	326.145	0.00371	323.291	0.00738	324.279	-0.000221729	329.503	0.00324
	326.828	0.00366	323.966	0.00724	324.953	-0.000298023	330.188	0.0033
	327.508	0.00365	324.647	0.00718	325.636	-0.00027895	330.87	0.00321
	328.181	0.00362	325.329	0.00694	326.317	-0.000228882	331.552	0.00321
	328.869	0.00376	326.012	0.00688	326.998	-0.000288486	332.236	0.00321
	329.556	0.0037	326.7	0.00671	327.674	-0.000269413	332.913	0.00332
	330.232	0.00372	327.37	0.00665	328.359	-0.000276566	333.6	0.00335
	330.908	0.00377	328.058	0.00651	329.037	-0.000114441	334.279	0.0033
	331.589	0.00381	328.739	0.00639	329.721	-0.000183582	334.954	0.00331
	332.271	0.00387	329.431	0.00631	330.401	-0.000228882	335.65	0.00338
	332.96	0.0038	330.117	0.00618	331.08	-0.000305176	336.32	0.00329
	333.635	0.00382	330.794	0.00604	331.756	-0.00025034	337.002	0.00332
	334.316	0.00384	331.48	0.00589	332.439	-0.000200272	337.684	0.0034
	334.993	0.00388	332.165	0.00586	333.583	-0.000202656	338.359	0.00333
	335.677	0.0039	332.863	0.00579	334.537	-0.000240803	339.044	0.0034
	336.347	0.00385	333.556	0.00566	335.317	-0.000267029	339.73	0.00336
	337.031	0.00388	334.232	0.00561	336.041	-0.00025034	340.405	0.00331
	337.706	0.00395	334.92	0.0055	336.726	-0.000171661	341.074	0.0034
	338.382	0.00391	335.611	0.00529	337.375	-0.000135899	341.759	0.00335
	339.058	0.00389	336.286	0.00522	338.006	-0.000276566	342.431	0.00333
	339.738	0.00389	336.964	0.00518	338.63	-0.000221729	343.106	0.00333
	340.414	0.00396	337.647	0.00511	339.262	-0.000228882	343.78	0.00329
	341.097	0.00394	338.332	0.00516	339.881	-0.000152588	344.456	0.00333
	341.774	0.00395	339.004	0.00498	340.507	-0.000257492	345.13	0.00337
	342.463	0.00399	339.677	0.00492	341.112	-0.000183582	345.804	0.00326
	343.129	0.00395	340.369	0.00486	341.753	-9.77516e-05	346.472	0.00331
	343.812	0.00397	341.035	0.00474	342.388	-0.000116825	347.16	0.00326
	344.483	0.00398	341.714	0.00472	343.005	-9.77516e-05	347.833	0.00331
	345.169	0.00396	342.393	0.00459	343.649	-0.000104904	348.501	0.00331
	345.848	0.00387	343.059	0.00451	344.283	-0.000116825	349.185	0.00328
	346.517	0.00423	343.74	0.00437	344.933	-8.82149e-05	349.868	0.00328
	347.197	0.00413	344.417	0.00434	345.578	-4.76837e-05	350.537	0.00329
	347.881	0.00407	345.086	0.00433	346.236	0	351.212	0.00336
	348.558	0.004	345.771	0.00426	346.878	-0.000104904	351.883	0.00334
	349.23	0.00401	346.441	0.00426	347.526	-8.58307e-05	352.556	0.00338
	349.909	0.00405	347.119	0.0041	348.189	-0.000123978	353.242	0.00322
	350.585	0.00407	347.786	0.00415	348.852	-0.000107288	353.922	0.00321
	351.27	0.00408	348.469	0.00405	349.515	-1.90735e-05	354.593	0.00331
	351.94	0.00412	349.147	0.00404	350.189	-9.53674e-05	355.268	0.00328
	352.631	0.00406	349.82	0.00402	350.848	1.90735e-05	355.944	0.00329
	353.302	0.00414	350.499	0.00395	351.524	0	356.617	0.00321
	353.991	0.00413	351.17	0.00398	352.187	-1.90735e-05	357.303	0.00332
	354.656	0.00423	351.854	0.00395	352.86	-9.53674e-05	357.972	0.00327
	355.325	0.00417	352.52	0.00385	353.553	-5.72205e-05	358.647	0.00328
	355.995	0.00417	353.197	0.00382	354.235	-3.09944e-05	359.328	0.00337
	356.685	0.00415	353.873	0.00381	354.899	6.4373e-05	359.999	0.00338
	357.359	0.00419	354.537	0.00386	355.587	2.6226e-05	360.674	0.00335
	358.034	0.00419	355.216	0.00385	356.268	-4.76837e-05	361.347	0.00337
	358.721	0.00416	355.895	0.00375	356.914	0	362.027	0.00332
	359.4	0.00425	356.573	0.00378	357.612	7.39098e-05	362.693	0.00328
	360.074	0.00426	357.252	0.00378	358.294	7.39098e-05	363.354	0.00333
	360.753	0.0042	357.925	0.00376	358.964	1.90735e-05	364.048	0.00326
	361.441	0.00423	358.597	0.00372	359.646	9.29832e-05	364.714	0.00322
	362.112	0.00423	359.273	0.00372	360.315	4.52995e-05	365.388	0.00333
	362.787	0.00426	359.947	0.0037	360.982	3.8147e-05	366.054	0.00325
	363.459	0.0042	360.628	0.00358	361.65	0.000169277	366.737	0.0033
	364.134	0.00427	361.308	0.00362	362.331	0.000123978	367.404	0.00326
	364.808	0.00406	361.991	0.00363	362.996	5.72205e-05	368.075	0.00327
	365.492	0.00431	362.667	0.00354	363.68	0.000226498	368.751	0.00331
	366.165	0.00423	363.347	0.0036	364.357	0.000150204	369.423	0.00328
	366.841	0.00423	364.023	0.00361	365.015	0.000169277	370.093	0.00329
	367.519	0.00418	364.71	0.00358	365.693	0.000197887	370.776	0.00327
	368.195	0.00422	365.387	0.00361	366.366	0.000112057	371.446	0.00325
	368.883	0.00423	366.054	0.00358	367.036	0.000274181	372.143	0.00333
	369.547	0.00429	366.732	0.0036	367.704	0.000255108	372.796	0.00331
	370.224	0.00434	367.417	0.00352	368.382	0.000219345	373.473	0.00331
	370.894	0.00434	368.083	0.00355	369.053	0.000181198	374.16	0.00332
	371.58	0.00437	368.762	0.00354	369.723	0.000302792	374.844	0.00329
	372.251	0.00444	369.441	0.00346	370.401	0.000276566	375.506	0.00332
	372.93	0.00431	370.117	0.00344	371.073	0.000391006	376.185	0.00333
	373.607	0.00451	370.79	0.00342	371.75	0.000286102	376.873	0.00332
	374.275	0.00433	371.466	0.00349	372.429	0.000429153	377.542	0.00331
	374.954	0.00452	372.141	0.00344	373.096	0.000369549	378.221	0.00337
	375.633	0.00457	372.82	0.00343	373.771	0.000391006	378.901	0.00335
	376.312	0.00458	373.491	0.00343	374.449	0.000362396	379.577	0.00334
	376.985	0.00457	374.168	0.00325	375.135	0.000333786	380.263	0.00333
	377.663	0.00453	374.843	0.00334	375.815	0.000321865	380.925	0.0033
	378.353	0.00466	375.525	0.00335	376.486	0.000333786	381.615	0.00327
	379.026	0.00467	376.203	0.00329	377.173	0.000426769	382.291	0.00327
	379.702	0.00463	376.893	0.00331	377.844	0.000362396	382.967	0.00333
	380.384	0.00463	377.566	0.00328	378.521	0.000302792	383.637	0.00327
	381.063	0.00466	378.244	0.00343	379.208	0.000362396	384.295	0.00334
	381.738	0.00468	378.923	0.00334	379.886	0.0004673	384.974	0.00334
	382.418	0.00472	379.587	0.00331	380.574	0.000379086	385.639	0.0034
	383.085	0.00471	380.267	0.0034	381.241	0.000553131	386.306	0.00336
	383.764	0.0047	380.952	0.00327	381.914	0.000474453	386.987	0.00334
	384.437	0.0047	381.626	0.00331	382.596	0.000531673	387.659	0.00335
	385.128	0.00478	382.313	0.00334	383.27	0.000572205	388.337	0.00335
	385.795	0.00487	382.993	0.00331	383.961	0.000514984	389.019	0.00329
	386.467	0.00473	383.673	0.00331	384.631	0.000588894	389.703	0.00314
	387.151	0.00473	384.35	0.00331	385.305	0.000560284	390.382	0.00324
	387.817	0.00484	385.026	0.0034	385.984	0.000743866	391.072	0.00329
	388.493	0.00487	385.696	0.00337	386.657	0.000865459	391.744	0.00315
	389.165	0.0048	386.362	0.00333	387.346	0.000684261	392.417	0.00327
	389.869	0.00481	387.046	0.00322	388.017	0.000712872	393.111	0.00319
	390.541	0.00479	387.717	0.00328	388.688	0.000743866	393.771	0.00323
	391.221	0.00477	388.395	0.00337	389.363	0.000743866	394.451	0.00319
	391.902	0.00483	389.063	0.00337	390.047	0.000724792	395.124	0.00324
	392.578	0.00494	389.74	0.00336	390.742	0.000836849	395.803	0.00334
	393.245	0.00499	390.427	0.00325	391.408	0.000836849	396.481	0.00326
	393.922	0.00492	391.086	0.00323	392.089	0.000913143	397.161	0.00338
	394.589	0.00492	391.751	0.00327	392.765	0.000858307	397.83	0.00332
	395.271	0.00497	392.426	0.00321	393.449	0.00084877	398.509	0.00319
	395.956	0.00503	393.1	0.00327	394.135	0.000801086	399.186	0.00338
	396.617	0.00505	393.772	0.00325	394.814	0.000839233	399.861	0.00338
	397.286	0.00503	394.452	0.00328	395.484	0.00092268	400.517	0.00348
	397.954	0.00504	395.13	0.00331	396.167	0.000905991	401.196	0.00345
	398.633	0.005	395.806	0.0033	396.844	0.00087738	401.865	0.00342
	399.308	0.00505	396.478	0.00332	397.516	0.000913143	402.532	0.00341
	399.976	0.0052	397.16	0.00337	398.186	0.000903606	403.195	0.00342
	400.644	0.00508	397.827	0.00323	398.874	0.00089407	403.87	0.00337
	401.307	0.00515	398.5	0.00326	399.548	0.000896454	404.532	0.00341
	401.968	0.0051	399.188	0.00327	400.213	0.000865459	405.207	0.00336
	402.631	0.0052	399.877	0.00326	400.88	0.000989437	405.876	0.00334
	403.317	0.00514	400.529	0.00329	401.547	0.00101	406.55	0.0034
	403.974	0.00517	401.196	0.00321	402.218	0.001	407.218	0.00342
	404.648	0.00518	401.88	0.00319	402.882	0.000970364	407.899	0.00339
	405.32	0.00518	402.542	0.00318	403.554	0.00103	408.56	0.0034
	405.989	0.00526	403.206	0.00317	404.219	0.00106	409.231	0.00333
	406.65	0.00534	403.888	0.00318	404.891	0.0011	409.908	0.00341
	407.324	0.00533	404.562	0.00314	405.566	0.000998974	410.573	0.00334
	407.998	0.00533	405.229	0.00311	406.236	0.00108	411.251	0.00343
	408.684	0.00531	405.908	0.00316	406.907	0.00109	411.921	0.00335
	409.347	0.00534	406.581	0.00314	407.587	0.00108	412.589	0.00344
	410.026	0.00538	407.245	0.00313	408.265	0.00104	413.257	0.00327
	410.689	0.00536	407.92	0.00321	408.944	0.00115	413.933	0.0034
	411.355	0.00538	408.593	0.00311	409.619	0.00115	414.603	0.00341
	412.043	0.00533	409.268	0.00307	410.301	0.0011	415.277	0.00342
	412.719	0.00539	409.952	0.00317	410.983	0.0011	415.957	0.00331
	413.392	0.00539	410.623	0.00317	411.651	0.00115	416.632	0.00332
	414.061	0.00543	411.29	0.00311	412.339	0.0012	417.3	0.0034
	414.723	0.00548	411.97	0.00315	413.007	0.0011	417.977	0.00334
	415.41	0.00546	412.648	0.00314	413.677	0.00112	418.65	0.00334
	416.069	0.00543	413.322	0.00317	414.36	0.00113	419.323	0.0034
	416.734	0.00545	413.998	0.00315	415.024	0.00107	420.02	0.00335
	417.418	0.0055	414.671	0.00312	415.701	0.00112	420.691	0.0034
	418.086	0.00547	415.345	0.00313	416.375	0.00112	421.367	0.00338
	418.723	0.00552	416.024	0.00314	417.041	0.00109	422.044	0.0034
	419.444	0.00551	416.704	0.00304	417.705	0.00108	422.723	0.0034
	420.106	0.00559	417.381	0.00311	418.396	0.00115	423.398	0.00341
	420.729	0.00559	418.064	0.00311	419.064	0.00114	424.076	0.0034
	421.46	0.00558	418.741	0.00311	419.734	0.00101	424.754	0.00332
	422.141	0.00561	419.423	0.00316	420.409	0.00112	425.437	0.00335
	422.815	0.00562	420.094	0.00311	421.095	0.00113	426.111	0.00325
	423.491	0.00567	420.785	0.00311	421.757	0.00108	426.778	0.00334
	424.152	0.00563	421.453	0.0032	422.43	0.00104	427.448	0.00333
	424.828	0.00575	422.124	0.0031	423.096	0.000934601	428.118	0.00325
	425.496	0.00573	422.809	0.00315	423.767	0.00102	428.796	0.00332
	426.181	0.0057	423.481	0.00307	424.442	0.00109	429.466	0.00328
	426.845	0.00565	424.153	0.0031	425.112	0.001	430.146	0.00331
	427.51	0.00574	424.827	0.00303	425.795	0.0009799	430.813	0.00321
	428.19	0.00572	425.496	0.00312	426.459	0.000925064	431.492	0.00329
	428.869	0.00578	426.17	0.00305	427.135	0.00102	432.17	0.00322
	429.51	0.00576	426.842	0.00306	427.812	0.000963211	432.847	0.00329
	430.185	0.00574	427.519	0.00305	428.483	0.00092268	433.519	0.00329
	430.895	0.00582	428.194	0.00303	429.153	0.000782013	434.189	0.00314
	431.525	0.00575	428.869	0.00297	429.832	0.000932217	434.866	0.00319
	432.256	0.00579	429.543	0.003	430.499	0.00087738	435.541	0.00324
	432.913	0.00577	430.222	0.00304	431.178	0.000817776	436.215	0.00327
	433.591	0.00582	430.901	0.00303	431.849	0.000801086	436.886	0.00325
	434.247	0.00578	431.569	0.00304	432.528	0.000772476	437.561	0.00327
	434.926	0.00559	432.251	0.00305	433.203	0.000762939	438.237	0.00322
	435.603	0.00578	432.931	0.00304	433.872	0.000801086	438.912	0.00314
	436.283	0.00568	433.614	0.00302	434.557	0.000629425	439.585	0.00314
	436.943	0.00579	434.28	0.003	435.227	0.000648499	440.257	0.00319
	437.62	0.0058	434.943	0.00299	435.907	0.000696182	440.935	0.00324
	438.287	0.00575	435.606	0.00299	436.586	0.000607967	441.603	0.00319
	438.961	0.0057	436.287	0.0029	437.254	0.000658035	442.271	0.00319
	439.612	0.00583	436.956	0.00294	437.939	0.000493526	442.948	0.00315
	440.27	0.00587	437.632	0.00291	438.592	0.000457764	443.619	0.00318
	440.944	0.00579	438.283	0.00294	439.301	0.000457764	444.295	0.00315
	441.637	0.00583	438.967	0.00289	439.969	0.000455379	444.972	0.00313
	442.326	0.00584	439.65	0.00287	440.639	0.00041008	445.642	0.00309
	442.987	0.00593	440.31	0.00291	441.325	0.000314713	446.313	0.00309
	443.672	0.00589	440.985	0.00291	441.991	0.000293255	446.985	0.00306
	444.37	0.00588	441.673	0.00274	442.674	0.000340939	447.656	0.00305
	445.025	0.00596	442.347	0.00284	443.348	0.000274181	448.33	0.00308
	445.701	0.00587	443.017	0.0027	444.022	0.000197887	448.991	0.00302
	446.37	0.00593	443.693	0.00271	444.694	0.000121593	449.674	0.003
	447.05	0.00595	444.367	0.00272	445.367	8.58307e-05	450.342	0.00296
	447.72	0.00592	445.034	0.00266	446.053	8.58307e-05	451.016	0.00297
	448.377	0.00602	445.721	0.00277	446.722	-1.90735e-05	451.685	0.00293
	449.039	0.00594	446.393	0.00263	447.387	-0.000104904	452.364	0.00293
	449.721	0.00589	447.06	0.00276	448.076	-3.8147e-05	453.035	0.0029
	450.382	0.0059	447.745	0.00276	448.741	-9.53674e-05	453.708	0.00289
	451.073	0.0059	448.427	0.00269	449.412	-0.000181198	454.4	0.00286
	451.749	0.00598	449.093	0.00283	450.094	-0.000145435	455.079	0.00288
	452.429	0.00598	449.777	0.00274	450.766	-0.000257492	455.749	0.00283
	453.111	0.00588	450.455	0.00271	451.435	-0.000267029	456.426	0.00278
	453.772	0.00589	451.119	0.00261	452.112	-0.000276566	457.099	0.00281
	454.429	0.00595	451.801	0.00264	452.781	-0.000326633	457.769	0.00278
	455.109	0.00588	452.483	0.00259	453.458	-0.000422001	458.439	0.00267
	455.785	0.006	453.161	0.00261	454.133	-0.000448227	459.113	0.00272
	456.457	0.00589	453.838	0.00259	454.813	-0.000457764	459.795	0.00268
	457.121	0.00599	454.509	0.00256	455.478	-0.000486374	460.443	0.00263
	457.799	0.00592	455.179	0.00257	456.171	-0.000534058	461.124	0.00272
	458.46	0.00591	455.849	0.0026	456.842	-0.000526905	461.783	0.00267
	459.13	0.00593	456.522	0.00264	457.523	-0.000562668	462.45	0.0027
	459.796	0.00593	457.202	0.00264	458.188	-0.000505447	463.111	0.00274
	460.466	0.00593	457.863	0.00262	458.872	-0.000669956	463.788	0.00261
	461.142	0.00584	458.539	0.00267	459.536	-0.000698566	464.457	0.00261
	461.8	0.0058	459.216	0.00251	460.207	-0.000765324	465.117	0.00254
	462.48	0.00583	459.881	0.00255	460.877	-0.000762939	465.787	0.00256
	463.143	0.00586	460.566	0.00254	461.562	-0.000743866	466.47	0.00265
	463.814	0.00587	461.224	0.00257	462.213	-0.000867844	467.136	0.00259
	464.471	0.00585	461.892	0.00256	462.882	-0.000870228	467.808	0.0025
	465.145	0.00581	462.571	0.00248	463.551	-0.000956059	468.482	0.00254
	465.824	0.00582	463.25	0.00245	464.213	-0.000879765	469.149	0.00258
	466.488	0.00584	463.927	0.00247	464.886	-0.000879765	469.819	0.00253
	467.173	0.00592	464.608	0.00246	465.558	-0.000896454	470.487	0.00257
	467.843	0.00578	465.28	0.00236	466.231	-0.000956059	471.162	0.00252
	468.52	0.00582	465.962	0.00237	466.898	-0.00109	471.822	0.00254
	469.196	0.00582	466.631	0.0024	467.543	-0.000991821	472.494	0.0025
	469.87	0.00586	467.304	0.00234	468.214	-0.00101	473.16	0.00246
	470.535	0.00583	467.975	0.00228	468.886	-0.00102	473.83	0.00248
	471.205	0.00586	468.646	0.00234	469.554	-0.00109	474.503	0.00244
	471.869	0.00586	469.327	0.00225	470.229	-0.00109	475.173	0.00243
	472.546	0.00577	469.983	0.00231	470.894	-0.00109	475.837	0.00241
	473.206	0.0058	470.658	0.00229	471.565	-0.00114	476.508	0.00241
	473.886	0.00583	471.323	0.0023	472.223	-0.00114	477.185	0.00238
	474.53	0.00572	471.99	0.00234	472.914	-0.00116	477.862	0.00232
	475.226	0.00578	472.669	0.00228	473.602	-0.0012	478.537	0.00232
	475.843	0.00571	473.34	0.00224	474.276	-0.00119	479.22	0.00228
	476.565	0.00569	474.005	0.00225	474.944	-0.00118	479.895	0.0023
	477.238	0.00571	474.672	0.00218	475.623	-0.00123	480.569	0.00223
	477.918	0.00566	475.351	0.00221	476.305	-0.00128	481.25	0.00215
	478.582	0.00566	476.027	0.00222	476.979	-0.00126	481.923	0.00217
	479.261	0.00575	476.698	0.00221	477.638	-0.00132	482.599	0.00216
	479.943	0.00572	477.378	0.00221	478.332	-0.00132	483.272	0.00209
	480.603	0.00574	478.041	0.00218	478.998	-0.0013	483.939	0.00208
	481.271	0.00571	478.719	0.00211	479.684	-0.00133	484.623	0.00214
	481.955	0.00572	479.407	0.00212	480.354	-0.00137	485.286	0.00207
	482.627	0.00575	480.079	0.00213	481.046	-0.00141	485.952	0.00205
	483.308	0.00573	480.765	0.002	481.71	-0.00142	486.63	0.00204
	483.99	0.00565	481.446	0.00208	482.396	-0.00143	487.309	0.00199
	484.657	0.0057	482.115	0.00202	483.066	-0.00148	487.982	0.00201
	485.334	0.00568	482.799	0.00208	483.735	-0.00157	488.653	0.00199
	486.014	0.0057	483.468	0.00203	484.424	-0.00147	489.331	0.00195
	486.681	0.00572	484.149	0.00198	485.083	-0.00157	490.001	0.00194
	487.351	0.00565	484.815	0.00206	485.749	-0.00152	490.679	0.00191
	488.054	0.00563	485.504	0.00203	486.417	-0.00154	491.351	0.00186
	488.721	0.00561	486.164	0.00206	487.074	-0.0016	492.02	0.00185
	489.392	0.00565	486.849	0.00203	487.764	-0.00162	492.691	0.0018
	490.036	0.00563	487.504	0.00209	488.435	-0.00157	493.369	0.00178
	490.741	0.00565	488.172	0.00208	489.11	-0.00164	494.046	0.00175
	491.403	0.00565	488.852	0.00202	489.789	-0.00164	494.724	0.00171
	492.088	0.00562	489.533	0.00203	490.459	-0.00167	495.388	0.00168
	492.777	0.00565	490.198	0.00201	491.136	-0.00164	496.066	0.00172
	493.432	0.00565	490.872	0.00203	491.811	-0.00168	496.738	0.00169
	494.097	0.00567	491.547	0.00202	492.487	-0.00167	497.42	0.00163
	494.773	0.00561	492.213	0.00197	493.167	-0.00168	498.097	0.00159
	495.425	0.00557	492.887	0.00202	493.836	-0.00169	498.769	0.0016
	496.079	0.00559	493.569	0.00197	494.508	-0.0017	499.445	0.00153
	496.77	0.00568	494.254	0.002	495.191	-0.00176	500.114	0.00158
	497.434	0.00556	494.93	0.00201	495.86	-0.00176	500.789	0.00155
	498.104	0.00561	495.597	0.00204	496.519	-0.00182	501.463	0.00149
	498.764	0.0056	496.28	0.00191	497.193	-0.00178	502.133	0.00154
	499.44	0.00561	496.95	0.00195	497.868	-0.00177	502.795	0.00147
	500.108	0.00561	497.62	0.00197	498.557	-0.0018	503.468	0.00145
	500.783	0.00566	498.291	0.00199	499.232	-0.00179	504.135	0.00145
	501.433	0.00571	498.954	0.00194	499.9	-0.00183	504.807	0.00147
	502.106	0.0056	499.64	0.00194	500.569	-0.00185	505.471	0.00146
	502.791	0.00556	500.31	0.00196	501.235	-0.00188	506.132	0.00136
	503.446	0.00563	500.985	0.00196	501.911	-0.0019	506.802	0.00136
	504.144	0.00569	501.646	0.00198	502.583	-0.00189	507.47	0.00135
	504.812	0.00552	502.305	0.00195	503.262	-0.00189	508.148	0.00138
	505.486	0.00569	502.998	0.00194	503.939	-0.00195	508.818	0.00141
	506.163	0.00566	503.675	0.00195	504.595	-0.00193	509.484	0.00139
	506.853	0.00562	504.325	0.0019	505.265	-0.00199	510.161	0.00132
	507.524	0.00561	505.008	0.00192	505.928	-0.00197	510.838	0.0013
	508.196	0.00567	505.671	0.00187	506.605	-0.00202	511.502	0.0013
	508.871	0.00568	506.345	0.00187	507.278	-0.002	512.161	0.00137
	509.542	0.00563	507.025	0.00182	507.943	-0.00201	512.829	0.00135
	510.219	0.0056	507.697	0.00183	508.629	-0.00206	513.51	0.00138
	510.887	0.00561	508.372	0.0019	509.298	-0.00203	514.183	0.00129
	511.559	0.00571	509.042	0.00183	509.97	-0.0021	514.851	0.00126
	512.229	0.00562	509.71	0.00185	510.636	-0.00211	515.526	0.00124
	512.905	0.00561	510.38	0.00196	511.298	-0.0021	516.192	0.0013
	513.575	0.00559	511.07	0.00184	511.974	-0.00211	516.862	0.00124
	514.257	0.00556	511.743	0.00192	512.639	-0.00213	517.533	0.00123
	514.919	0.00557	512.406	0.00196	513.31	-0.0021	518.212	0.00128
	515.595	0.00561	513.091	0.00194	513.978	-0.0021	518.882	0.00124
	516.251	0.00556	513.764	0.002	514.647	-0.00217	519.541	0.00122
	516.933	0.00552	514.439	0.00198	515.317	-0.00218	520.228	0.00124
	517.604	0.00554	515.114	0.00199	515.979	-0.00216	520.897	0.00124
	518.26	0.00549	515.773	0.00197	516.642	-0.00216	521.575	0.00126
	518.962	0.00554	516.44	0.00198	517.338	-0.00216	522.244	0.00124
	519.615	0.00555	517.096	0.002	517.997	-0.00222	522.915	0.0012
	520.3	0.00552	517.775	0.00196	518.674	-0.00224	523.593	0.00123
	520.967	0.00551	518.446	0.00197	519.358	-0.00223	524.247	0.00124
	521.623	0.00548	519.113	0.00199	520.025	-0.00228	524.934	0.00112
	522.306	0.00548	519.787	0.00196	520.702	-0.00225	525.596	0.00117
	522.99	0.00548	520.457	0.00197	521.362	-0.00226	526.255	0.00118
	523.659	0.00548	521.124	0.00197	522.043	-0.00225	526.943	0.00118
	524.341	0.00545	521.805	0.00199	522.726	-0.00223	527.61	0.00118
	525.008	0.00541	522.476	0.00193	523.376	-0.00235	528.271	0.00116
	525.66	0.00542	523.151	0.0019	524.057	-0.00232	528.944	0.00108
	526.352	0.00541	523.817	0.00195	524.727	-0.00236	529.606	0.00116
	527.013	0.00544	524.489	0.00191	525.392	-0.00236	530.281	0.00107
	527.683	0.00547	525.171	0.00189	526.058	-0.00236	530.937	0.00108
	528.354	0.00538	525.846	0.0019	526.721	-0.00239	531.613	0.00108
	529.018	0.00538	526.52	0.00185	527.389	-0.00234	532.279	0.0011
	529.698	0.00544	527.182	0.00186	528.057	-0.00236	532.945	0.0011
	530.358	0.00549	527.852	0.00186	528.726	-0.00236	533.609	0.00107
	531.036	0.00539	528.538	0.00187	529.394	-0.00241	534.271	0.00114
	531.695	0.0054	529.211	0.00182	530.061	-0.00237	534.935	0.0011
	532.371	0.00542	529.885	0.00185	530.756	-0.00239	535.592	0.00112
	533.03	0.00536	530.551	0.00189	531.411	-0.00237	536.27	0.00117
	533.701	0.00542	531.216	0.00188	532.101	-0.00243	536.949	0.00113
	534.373	0.00546	531.886	0.00186	532.758	-0.00239	537.613	0.00113
	535.03	0.00541	532.56	0.00185	533.44	-0.00245	538.282	0.00114
	535.694	0.00531	533.236	0.00188	534.119	-0.00242	538.954	0.00113
	536.37	0.0054	533.904	0.00188	534.768	-0.00243	539.619	0.0011
	537.038	0.00547	534.575	0.00179	535.444	-0.00241	540.288	0.00113
	537.713	0.0055	535.247	0.00175	536.129	-0.00244	540.96	0.00117
	538.377	0.0054	535.913	0.00187	536.787	-0.00245	541.623	0.00112
	539.052	0.00538	536.583	0.00179	537.467	-0.00251	542.283	0.00114
	539.729	0.0054	537.256	0.00183	538.132	-0.00243	542.955	0.00119
	540.403	0.00543	537.93	0.00176	538.81	-0.0025	543.63	0.00119
	541.078	0.00544	538.606	0.00176	539.455	-0.00245	544.287	0.00115
	541.751	0.00552	539.265	0.00178	540.13	-0.00251	544.946	0.00115
	542.413	0.00546	539.941	0.00181	540.821	-0.00252	545.623	0.00121
	543.097	0.00552	540.617	0.00177	541.491	-0.00251	546.293	0.00119
	543.763	0.00549	541.287	0.00182	542.146	-0.00251	546.971	0.00123
	544.451	0.00553	541.956	0.00182	542.823	-0.00256	547.643	0.0012
	545.113	0.00547	542.619	0.00178	543.503	-0.00252	548.306	0.00125
	545.777	0.00552	543.293	0.00179	544.177	-0.00255	548.983	0.0012
	546.45	0.00552	543.961	0.00178	545.033	-0.00256	549.643	0.00114
	547.131	0.00548	544.632	0.00176	545.897	-0.0026	550.323	0.00115
	547.783	0.00548	545.293	0.00177	546.622	-0.00254	550.988	0.00118
	548.458	0.00551	545.96	0.00173	547.278	-0.00262	551.664	0.00118
	549.126	0.00554	546.625	0.00176	547.933	-0.00254	552.328	0.00115
	549.797	0.00549	547.287	0.00181	548.554	-0.00264	552.999	0.00118
	550.448	0.00554	547.954	0.00179	549.193	-0.0026	553.678	0.00121
	551.123	0.00547	548.634	0.0017	549.816	-0.00263	554.339	0.00117
	551.77	0.00556	549.294	0.00172	550.453	-0.00262	554.992	0.00118
	552.449	0.00549	549.965	0.00176	551.091	-0.00262	555.67	0.0012
	553.079	0.00559	550.629	0.00171	551.758	-0.00267	556.342	0.00126
	553.772	0.00556	551.292	0.00172	552.391	-0.00258	557.024	0.0012
	554.434	0.00558	551.967	0.00173	553.064	-0.00257	557.68	0.00121
	555.118	0.00554	552.628	0.00175	553.701	-0.00264	558.353	0.00122
	555.787	0.00565	553.312	0.00173	554.367	-0.00264	559.012	0.00131
	556.476	0.0056	553.982	0.00174	555.019	-0.00267	559.677	0.00121
	557.134	0.00552	554.655	0.00174	555.674	-0.00267	560.35	0.00123
	557.777	0.00552	555.333	0.00175	556.342	-0.00264	561.021	0.00125
	558.465	0.00561	556.006	0.00177	557	-0.00269	561.688	0.00124
	559.119	0.00561	556.676	0.0018	557.671	-0.00267	562.359	0.0012
	559.789	0.00568	557.346	0.00171	558.316	-0.00265	563.017	0.00124
	560.435	0.00563	558.008	0.00177	558.998	-0.00268	563.7	0.00116
	561.103	0.00561	558.679	0.00174	559.659	-0.00268	564.358	0.00122
	561.769	0.00567	559.337	0.00172	560.32	-0.00266	565.037	0.00118
	562.423	0.00568	560.011	0.00173	560.996	-0.00267	565.69	0.00118
	563.105	0.00573	560.671	0.00173	561.659	-0.00269	566.354	0.00123
	563.778	0.0057	561.344	0.00176	562.323	-0.00272	567.025	0.00124
	564.443	0.00564	562.008	0.00176	562.99	-0.00272	567.695	0.00125
	565.093	0.00566	562.668	0.00173	563.64	-0.00272	568.363	0.00122
	565.714	0.00571	563.338	0.00177	564.315	-0.00276	569.013	0.00125
	566.461	0.00579	564.002	0.00174	564.973	-0.00273	569.684	0.00132
	567.096	0.00578	564.657	0.00172	565.636	-0.00271	570.354	0.00128
	567.793	0.00574	565.326	0.00175	566.31	-0.0027	571.023	0.00121
	568.471	0.00566	565.979	0.00173	566.973	-0.00272	571.679	0.00129
	569.159	0.00578	566.655	0.00177	567.632	-0.00272	572.349	0.00125
	569.803	0.00582	567.318	0.00178	568.307	-0.00272	573.002	0.00129
	570.469	0.00572	567.984	0.00182	568.966	-0.00269	573.676	0.00125
	571.135	0.00582	568.649	0.00179	569.627	-0.00271	574.326	0.00131
	571.812	0.00582	569.3	0.00182	570.27	-0.00276	574.99	0.00128
	572.456	0.00585	569.988	0.00176	570.956	-0.00275	575.67	0.00129
	573.138	0.00584	570.655	0.00179	571.606	-0.00275	576.325	0.00135
	573.812	0.00579	571.336	0.00169	572.284	-0.00272	576.98	0.00123
	574.476	0.00587	571.99	0.00172	572.931	-0.00278	577.65	0.00131
	575.133	0.00585	572.663	0.00176	573.584	-0.00276	578.322	0.00132
	575.817	0.0059	573.342	0.00168	574.266	-0.00278	578.982	0.00129
	576.485	0.00586	574.016	0.00171	574.932	-0.00277	579.654	0.00128
	577.163	0.00589	574.685	0.00165	575.594	-0.00277	580.314	0.00126
	577.816	0.00594	575.354	0.00175	576.263	-0.00281	580.98	0.00132
	578.484	0.00599	576.015	0.00171	576.863	-0.0028	581.623	0.00129
	579.135	0.00606	576.683	0.00167	577.563	-0.00284	582.292	0.00131
	579.807	0.00599	577.359	0.0018	578.177	-0.00287	582.953	0.0013
	580.486	0.00599	578.029	0.00163	578.878	-0.0028	583.615	0.00131
	581.134	0.00605	578.699	0.0017	579.585	-0.0028	584.296	0.00131
	581.81	0.00606	579.364	0.00175	580.212	-0.00284	584.945	0.0013
	582.471	0.00604	580.033	0.00171	580.923	-0.00282	585.616	0.00129
	583.154	0.00605	580.69	0.00174	581.522	-0.00282	586.267	0.00126
	583.8	0.00603	581.355	0.00179	582.361	-0.0028	586.943	0.00128
	584.451	0.00606	582.032	0.0018	582.962	-0.00283	587.602	0.00131
	585.145	0.00608	582.687	0.00177	583.658	-0.0028	588.267	0.00134
	585.802	0.00609	583.37	0.00175	584.315	-0.00281	588.935	0.00132
	586.473	0.00607	584.017	0.00177	584.931	-0.00278	589.603	0.00132
	587.132	0.00606	584.696	0.00178	585.575	-0.00285	590.254	0.00132
	587.793	0.00603	585.356	0.00179	586.234	-0.0028	590.93	0.00134
	588.464	0.00603	586.015	0.00177	586.928	-0.0028	591.608	0.00139
	589.129	0.00605	586.683	0.00182	587.593	-0.00285	592.266	0.00133
	589.788	0.00606	587.348	0.00177	588.213	-0.00278	592.924	0.00135
	590.473	0.00604	588.021	0.00182	589.002	-0.0028	593.582	0.00135
	591.149	0.00606	588.695	0.00182	589.53	-0.00286	594.267	0.00136
	591.784	0.00606	589.359	0.00182	590.232	-0.00285	594.916	0.00141
	592.473	0.00601	590.026	0.00177	590.869	-0.00282	595.58	0.0014
	593.139	0.00602	590.692	0.00183	591.604	-0.00286	596.249	0.00142
	593.807	0.00611	591.35	0.0018	592.289	-0.00281	596.937	0.00141
	594.475	0.00607	592.012	0.00187	593.006	-0.00277	597.591	0.00143
	595.156	0.00607	592.676	0.00178	593.612	-0.00286	598.257	0.00139
	595.797	0.00606	593.349	0.00182	594.256	-0.00283	598.919	0.00139
	596.466	0.00607	594.016	0.00184	594.914	-0.00289	599.577	0.0014
	597.088	0.00602	594.677	0.00183	595.574	-0.00281	600.252	0.00137
	597.783	0.00607	595.349	0.00183	596.237	-0.00284	600.927	0.0014
	598.437	0.00607	596.001	0.00175	596.916	-0.00284	601.59	0.0014
	599.094	0.00607	596.677	0.00184	597.567	-0.00288	602.266	0.00133
	599.737	0.00607	597.336	0.00183	598.22	-0.00285	602.924	0.00139
	600.403	0.00606	597.998	0.00177	598.893	-0.00288	603.612	0.00136
	601.032	0.006	598.66	0.00184	599.54	-0.00288	604.269	0.00139
	601.767	0.00603	599.324	0.0018	600.172	-0.00286	604.942	0.00137
	602.441	0.00602	599.986	0.00179	600.876	-0.00283	605.617	0.0014
	603.032	0.006	600.648	0.00175	601.57	-0.00291	606.283	0.00139
	603.815	0.00605	601.314	0.00177	602.249	-0.00287	606.951	0.00137
	604.51	0.00602	601.989	0.00178	602.976	-0.00287	607.628	0.00139
	605.2	0.006	602.662	0.00179	603.474	-0.00287	608.301	0.0014
	605.855	0.00597	603.33	0.00178	604.234	-0.00287	608.969	0.0014
	606.535	0.00598	603.995	0.00173	604.882	-0.00286	609.622	0.00137
	607.195	0.00592	604.665	0.00179	605.561	-0.0029	610.313	0.00135
	607.859	0.00594	605.335	0.00179	606.269	-0.00286	610.969	0.0014
	608.531	0.00595	605.989	0.0018	606.902	-0.00287	611.649	0.00135
	609.164	0.00595	606.66	0.00185	607.646	-0.00284	612.323	0.00141
	609.872	0.00601	607.333	0.0018	608.263	-0.00287	612.985	0.00136
	610.537	0.00592	608.015	0.00179	608.907	-0.00291	613.674	0.00137
	611.197	0.00593	608.683	0.00181	609.577	-0.00293	614.353	0.00144
	611.879	0.00592	609.352	0.00184	610.272	-0.0029	615.036	0.00141
	612.534	0.00595	610.033	0.0018	610.934	-0.0029	615.719	0.00136
	613.222	0.00593	610.711	0.00186	611.614	-0.00292	616.391	0.0014
	613.891	0.00589	611.382	0.00179	612.299	-0.00292	617.065	0.00139
	614.568	0.00594	612.054	0.00181	613.011	-0.00289	617.785	0.00139
	615.254	0.00592	612.727	0.00178	613.649	-0.00287	618.466	0.00139
	615.912	0.0059	613.41	0.00178	614.362	-0.00287	619.143	0.00143
	616.604	0.0059	614.092	0.00181	615.01	-0.00287	619.812	0.00138
	617.283	0.0059	614.767	0.0018	615.674	-0.0029	620.495	0.00139
	617.961	0.0059	615.438	0.00182	616.318	-0.00294	621.174	0.00141
	618.64	0.00587	616.104	0.00179	617.03	-0.00292	621.847	0.00137
	619.302	0.00588	616.795	0.00179	617.62	-0.00288	622.512	0.00137
	619.988	0.00582	617.464	0.00178	618.346	-0.00296	623.181	0.00133
	620.672	0.00584	618.144	0.00179	619.028	-0.00293	623.868	0.00134
	621.336	0.00579	618.82	0.00185	619.739	-0.0029	624.529	0.00134
	622.016	0.0058	619.497	0.00179	620.427	-0.00297	625.215	0.00137
	622.684	0.0058	620.176	0.00182	621.062	-0.00293	625.882	0.00139
	623.369	0.00582	620.844	0.0018	621.792	-0.00294	626.544	0.00139
	624.042	0.00579	621.521	0.00179	622.468	-0.00295	627.235	0.00139
	624.717	0.0058	622.208	0.00182	623.126	-0.0029	627.916	0.00133
	625.392	0.00576	622.871	0.00183	623.92	-0.00295	628.585	0.00134
	626.077	0.00569	623.555	0.00177	624.571	-0.00291	629.261	0.00136
	626.756	0.00574	624.226	0.0018	625.225	-0.00292	629.929	0.0014
	627.437	0.00567	624.909	0.00177	625.911	-0.00287	630.619	0.0014
	628.114	0.00574	625.585	0.00176	626.524	-0.00287	631.297	0.00136
	628.787	0.00577	626.253	0.00177	627.177	-0.00287	631.976	0.0014
	629.463	0.00575	626.935	0.00174	627.86	-0.00287	632.644	0.00141
	630.138	0.00575	627.612	0.00174	628.545	-0.00286	633.32	0.00143
	630.81	0.00578	628.285	0.00176	629.215	-0.0029	634.002	0.00139
	631.482	0.00573	628.964	0.00175	629.911	-0.00286	634.685	0.00139
	632.169	0.00573	629.638	0.00172	630.588	-0.0029	635.343	0.00148
	632.83	0.00573	630.328	0.00169	631.23	-0.0029	636.034	0.00142
	633.507	0.00576	630.999	0.00169	631.932	-0.00289	636.711	0.00143
	634.185	0.00575	631.682	0.00173	632.579	-0.00284	637.39	0.00144
	634.848	0.00583	632.364	0.00171	633.227	-0.00292	638.07	0.00142
	635.537	0.00578	633.038	0.00167	633.941	-0.00289	638.735	0.00141
	636.197	0.00583	633.713	0.00169	634.588	-0.00293	639.417	0.00134
	636.878	0.00576	634.402	0.00168	635.305	-0.00288	640.067	0.00136
	637.558	0.00579	635.087	0.00165	636.061	-0.00293	640.767	0.00138
	638.241	0.00582	635.76	0.00171	636.62	-0.00293	641.442	0.00141
	638.903	0.00586	636.435	0.00171	637.367	-0.00295	642.126	0.00134
	639.571	0.00578	637.112	0.00165	638.05	-0.00291	642.798	0.00135
	640.233	0.00584	637.785	0.00173	638.733	-0.00292	643.469	0.00137
	640.936	0.00577	638.46	0.0017	639.423	-0.00292	644.158	0.00136
	641.621	0.00579	639.141	0.00172	640.026	-0.00291	644.839	0.00132
	642.301	0.00577	639.818	0.00168	640.79	-0.00291	645.504	0.00132
	642.971	0.00573	640.498	0.00163	641.5	-0.00293	646.197	0.00139
	643.652	0.00574	641.19	0.00169	642.158	-0.00287	646.849	0.00133
	644.323	0.00571	641.879	0.00165	642.828	-0.00287	647.531	0.0013
	644.988	0.00575	642.552	0.00165	643.501	-0.00293	648.218	0.00133
	645.676	0.00572	643.219	0.00164	644.177	-0.00287	648.898	0.00135
	646.335	0.00574	643.906	0.00158	644.842	-0.00289	649.56	0.00133
	647.014	0.00573	644.58	0.00164	645.528	-0.00287	650.229	0.00133
	647.699	0.00574	645.251	0.00163	646.19	-0.00293	650.919	0.00131
	648.388	0.00575	645.93	0.00164	646.807	-0.00285	651.59	0.00133
	649.079	0.00579	646.597	0.00165	647.498	-0.00289	652.263	0.00134
	649.751	0.00574	647.277	0.00161	648.243	-0.00296	652.94	0.00129
	650.435	0.00576	647.948	0.0016	648.916	-0.00296	653.61	0.00131
	651.12	0.00576	648.624	0.00162	649.596	-0.00294	654.287	0.00129
	651.785	0.00578	649.298	0.00156	650.268	-0.00291	654.963	0.00134
	652.48	0.00579	649.969	0.00166	650.88	-0.0029	655.639	0.00134
	653.141	0.00571	650.659	0.00161	651.589	-0.00295	656.318	0.00131
	653.827	0.00575	651.343	0.00162	652.318	-0.00296	656.985	0.0013
	654.5	0.00572	652.024	0.00159	652.971	-0.00297	657.671	0.00129
	655.171	0.00569	652.692	0.00158	653.673	-0.00295	658.333	0.00131
	655.837	0.00567	653.348	0.00161	654.344	-0.00295	659.011	0.00133
	656.507	0.00572	654.051	0.00156	654.98	-0.00297	659.678	0.00133
	657.188	0.00569	654.726	0.0016	655.702	-0.00301	660.347	0.00134
	657.864	0.00569	655.408	0.0016	656.371	-0.00296	661.027	0.00129
	658.54	0.0056	656.081	0.00161	657.044	-0.00299	661.676	0.0013
	659.216	0.00566	656.75	0.00158	657.732	-0.00297	662.366	0.00136
	659.889	0.00569	657.435	0.00158	658.421	-0.00301	663.027	0.00131
	660.58	0.00574	658.115	0.00154	659.085	-0.00296	663.683	0.00134
	661.248	0.00569	658.793	0.00161	659.775	-0.00297	664.36	0.00135
	661.923	0.00568	659.471	0.00159	660.423	-0.003	665.053	0.00141
	662.603	0.00567	660.132	0.00158	661.105	-0.003	665.706	0.00134
	663.273	0.00572	660.819	0.00163	661.797	-0.00299	666.386	0.00137
	663.955	0.00571	661.516	0.00159	662.56	-0.00301	667.045	0.00135
	664.626	0.00567	662.19	0.00161	663.228	-0.00304	667.735	0.00128
	665.294	0.00567	662.869	0.00161	663.939	-0.00301	668.413	0.00134
	665.959	0.00568	663.54	0.00161	664.585	-0.00303	669.08	0.00133
	666.587	0.00571	664.222	0.00159	665.269	-0.00292	669.764	0.00134
	667.16	0.00573	664.893	0.00163	665.922	-0.00298	670.444	0.00127
	667.998	0.00565	665.567	0.00157	666.6	-0.00296	671.115	0.00134
	668.686	0.00572	666.24	0.00161	667.26	-0.00295	671.801	0.00136
	669.362	0.00569	666.91	0.00159	667.931	-0.00299	672.473	0.00133
	670.018	0.00566	667.598	0.0016	668.599	-0.00297	673.13	0.00133
	670.687	0.00572	668.275	0.00162	669.27	-0.00299	673.803	0.00132
	671.313	0.00566	668.946	0.00157	669.942	-0.00297	674.468	0.00135
	672.103	0.00566	669.617	0.0016	670.601	-0.00297	675.153	0.00133
	672.797	0.0057	670.287	0.00158	671.282	-0.00295	675.82	0.00134
	673.448	0.00566	670.937	0.00157	671.927	-0.00301	676.486	0.00136
	674.131	0.00564	671.634	0.00158	672.624	-0.00299	677.162	0.00134
	674.808	0.0057	672.342	0.0016	673.288	-0.00298	677.834	0.00133
	675.474	0.00565	673.035	0.00161	673.954	-0.00295	678.509	0.00135
	676.082	0.00575	673.709	0.00157	674.445	-0.00299	679.168	0.00135
	676.776	0.00572	674.387	0.00158	675.211	-0.0031	679.842	0.00133
	677.438	0.00575	675.068	0.00159	675.923	-0.003	680.514	0.00131
	678.164	0.00571	675.737	0.00156	676.532	-0.00302	681.192	0.00134
	678.836	0.00569	676.413	0.00159	677.355	-0.00303	681.86	0.00134
	679.506	0.00571	677.077	0.00159	678.046	-0.00302	682.537	0.00134
	680.177	0.00567	677.763	0.00159	678.709	-0.00303	683.208	0.00131
	680.842	0.00568	678.43	0.00157	679.377	-0.00301	683.868	0.00136
	681.509	0.00569	679.108	0.00159	680.047	-0.00303	684.562	0.00139
	682.186	0.00574	679.78	0.00159	680.699	-0.00306	685.223	0.0013
	682.853	0.0057	680.45	0.00159	681.375	-0.00306	685.897	0.00135
	683.509	0.00567	681.135	0.00156	682.063	-0.00301	686.574	0.00138
	684.177	0.00571	681.81	0.00158	682.686	-0.00306	687.224	0.00136
	684.854	0.00574	682.491	0.00156	683.436	-0.00302	687.917	0.00135
	685.53	0.00567	683.153	0.00157	684.122	-0.00304	688.586	0.00134
	686.2	0.00573	683.825	0.00152	684.78	-0.00303	689.254	0.00135
	686.858	0.00569	684.489	0.00156	685.457	-0.00308	689.927	0.00141
	687.545	0.00574	685.174	0.00161	686.127	-0.00303	690.588	0.00139
	688.209	0.0056	685.868	0.00162	686.791	-0.00301	691.269	0.00139
	688.883	0.00565	686.542	0.00161	687.463	-0.00305	691.935	0.00141
	689.571	0.00564	687.206	0.00162	688.124	-0.00302	692.602	0.00141
	690.236	0.00565	687.883	0.00158	688.804	-0.00305	693.284	0.00141
	690.935	0.00559	688.552	0.00159	689.483	-0.00304	693.961	0.00141
	691.609	0.00561	689.226	0.00163	690.166	-0.00307	694.649	0.00138
	692.273	0.00561	689.889	0.00161	690.825	-0.00309	695.322	0.00143
	692.947	0.00558	690.548	0.00154	691.504	-0.00303	695.999	0.00144
	693.591	0.00563	691.231	0.00157	692.206	-0.00307	696.641	0.00142
	694.234	0.00563	691.897	0.00161	692.901	-0.00305	697.332	0.00143
	694.886	0.00565	692.57	0.00158	693.574	-0.00312	698.008	0.00144
	695.623	0.00564	693.238	0.00159	694.25	-0.0031
	696.287	0.00566	693.903	0.00158	694.918	-0.00315
	696.953	0.00566	694.589	0.00163	695.588	-0.00312
	697.641	0.00564	695.273	0.00158	696.27	-0.00311
	--	--	695.953	0.00164	696.933	-0.00313
	--	--	696.624	0.00162	697.606	-0.00311
	--	--	697.285	0.00162	696.549	-0.00437
	--	--	697.972	0.00166	697.218	-0.00433
	--	--	--	--	697.895	-0.00437
	--	--	--	--	683.727	-0.00439
	--	--	--	--	684.412	-0.00439
	--	--	--	--	685.075	-0.00438
	--	--	--	--	685.777	-0.00436
	--	--	--	--	686.442	-0.00441
	--	--	--	--	687.125	-0.00437
	--	--	--	--	687.81	-0.00442
	--	--	--	--	688.465	-0.00443
	--	--	--	--	689.154	-0.00441
	--	--	--	--	689.819	-0.00446
	--	--	--	--	690.488	-0.00442
	--	--	--	--	691.157	-0.00445
	--	--	--	--	691.828	-0.00434
	--	--	--	--	692.503	-0.00442
	--	--	--	--	693.178	-0.00444
	--	--	--	--	693.846	-0.00443
	--	--	--	--	694.522	-0.00437
	--	--	--	--	695.192	-0.00441
	--	--	--	--	695.875	-0.00433
	--	--	--	--	696.549	-0.00437
	--	--	--	--	697.218	-0.00433
	--	--	--	--	697.895	-0.00437

## Sheet: Fig 1f
		Pt-foil	PtCu/MgO	Pt/MgO	PtO2
	Energy(eV)	Normalized Absorption
	11367.8	0.000539615	-0.03904	0.01413	0.00256
	11372.7	0.00057809	-0.01882	0.01457	0.00078256
	11377.7	0.000415329	-0.01207	0.01097	0.00171
	11382.7	0.000363752	0.00117	0.0118	0.00159
	11387.7	0.000187544	0.01057	0.01141	0.00135
	11392.7	0.000114947	-0.00932	0.00967	0.000889076
	11397.7	0.00026216	-0.00578	0.00568	0.000842639
	11402.7	0.000339054	-0.00473	0.00554	0.000727375
	11407.7	0.000387001	0.00205	0.00682	0.000110877
	11412.7	0.000188706	0.02497	0.00495	0.000156028
	11417.7	0.000113756	0.01052	0.00391	-6.92971e-05
	11422.7	-8.78809e-06	-0.00464	-0.000538695	-0.000176567
	11427.7	2.52791e-05	-0.01023	0.00225	-6.23623e-05
	11432.7	-7.60914e-05	-0.00177	0.0012	-0.000512873
	11437.7	-0.000433506	-0.00162	3.96643e-05	-0.000737928
	11442.7	-0.000384908	0.00671	-0.00195	-0.000203418
	11447.7	-0.000474644	-0.000410975	-0.00353	-0.000705919
	11452.7	-0.000409336	0.00304	-0.00267	-0.000728542
	11457.7	-0.000463075	-0.00675	-0.0043	-4.39053e-05
	11462.7	-0.000439996	0.00388	-0.00483	-0.00070216
	11467.7	-0.000412773	0.0092	-0.00245	-0.000295524
	11472.7	-0.000387297	0.01305	-0.0035	-0.000810404
	11477.7	-0.000186167	0.01155	-0.0041	-0.00044098
	11482.7	-6.64434e-05	0.00567	-0.00233	-0.000379507
	11487.7	0.000278101	-0.01245	-0.00369	-0.000133048
	11492.7	0.000589227	-0.0071	-0.00562	0.000632244
	11497.7	0.00114	-0.01053	-0.00247	0.000926748
	11502.7	0.00171	-0.00525	-0.00329	0.00168
	11507.7	0.00219	-0.01203	-0.00635	0.00234
	11512.7	0.00319	-0.01024	-0.00272	0.00375
	11517.7	0.00454	-0.01104	-0.00111	0.00551
	11522.7	0.00623	-0.00645	-0.000370023	0.00743
	11527.7	0.00868	0.00583	0.00509	0.00981
	11532.7	0.01196	0.01192	0.0087	0.01396
	11537.7	0.01721	0.01913	0.0173	0.0196
	11542.7	0.02569	0.03288	0.0288	0.02857
	11547.7	0.03913	0.05677	0.04993	0.04501
	11548	0.04039	0.05535	0.05027	0.04603
	11548.5	0.0427	0.06877	0.05134	0.04856
	11549	0.04488	0.06928	0.05418	0.05107
	11549.5	0.04695	0.06862	0.0573	0.05342
	11550	0.04966	0.06716	0.06171	0.05689
	11550.6	0.05252	0.07902	0.06575	0.06023
	11551	0.05539	0.07956	0.06928	0.06384
	11551.5	0.05992	0.08261	0.0741	0.06702
	11552	0.06473	0.08534	0.07805	0.07068
	11552.5	0.06999	0.10032	0.08194	0.0746
	11553	0.07515	0.093	0.09058	0.07912
	11553.5	0.07988	0.09355	0.0944	0.08442
	11554	0.08412	0.10576	0.1025	0.09028
	11554.5	0.08843	0.1206	0.11116	0.09637
	11555	0.09255	0.13125	0.11891	0.10268
	11555.5	0.09751	0.13533	0.12782	0.11033
	11556	0.10331	0.14609	0.14187	0.11878
	11556.5	0.11026	0.1606	0.15172	0.12725
	11557	0.11939	0.17708	0.16353	0.13767
	11557.5	0.13064	0.19801	0.17912	0.14892
	11558	0.14634	0.22692	0.19619	0.16272
	11558.5	0.16405	0.23894	0.21904	0.17748
	11559	0.18507	0.2685	0.23901	0.19389
	11559.5	0.20954	0.28836	0.26806	0.21241
	11560	0.23677	0.33288	0.2997	0.23482
	11560.5	0.26485	0.37813	0.33269	0.26145
	11561	0.29881	0.42132	0.37529	0.29375
	11561.5	0.33978	0.48073	0.4298	0.32937
	11562	0.38924	0.53744	0.48773	0.36942
	11562.5	0.45393	0.63553	0.55765	0.41685
	11562.8	0.50544	0.66974	0.60422	0.44708
	11563.1	0.58422	0.75362	0.66949	0.48777
	11563.4	0.65587	0.82339	0.73039	0.53283
	11563.7	0.74877	0.89104	0.80739	0.59022
	11564	0.84133	0.98413	0.88822	0.64618
	11564.3	0.92945	1.06075	0.97494	0.70865
	11564.6	1.00858	1.1411	1.07427	0.77645
	11564.9	1.08086	1.25495	1.19348	0.86009
	11565.2	1.13892	1.35738	1.32866	0.95611
	11565.4	1.17177	1.43588	1.4347	1.02142
	11565.8	1.21121	1.54355	1.59778	1.12628
	11566.1	1.23879	1.65528	1.73719	1.23438
	11566.4	1.26495	1.76537	1.89865	1.37897
	11566.7	1.27441	1.85522	2.0374	1.49415
	11567	1.28569	1.96045	2.18503	1.62458
	11567.3	1.28918	2.0315	2.29613	1.73703
	11567.6	1.28814	2.11895	2.39314	1.85956
	11567.9	1.28422	2.16095	2.46052	1.95793
	11568.2	1.27338	2.20995	2.46948	2.03833
	11568.5	1.25695	2.17466	2.4464	2.09387
	11568.8	1.2379	2.16149	2.39503	2.12425
	11569.1	1.21288	2.08054	2.30591	2.13395
	11569.4	1.18584	1.99938	2.18256	2.09952
	11569.7	1.16223	1.90601	2.05813	2.05989
	11570	1.13813	1.81196	1.92773	1.97309
	11570.3	1.11615	1.71702	1.78611	1.87469
	11570.6	1.09752	1.61954	1.65848	1.77439
	11570.9	1.07899	1.50944	1.52402	1.67143
	11571.2	1.06709	1.42467	1.41977	1.59059
	11571.5	1.05358	1.34425	1.31448	1.48431
	11571.8	1.0445	1.26381	1.23371	1.40896
	11572.1	1.03503	1.19209	1.15132	1.32777
	11572.4	1.02656	1.14111	1.08515	1.25368
	11572.6	1.01946	1.08616	1.02941	1.18961
	11573	1.01	1.0311	0.96583	1.10861
	11573.3	1.00395	1.00961	0.92398	1.05608
	11573.6	0.99695	0.97667	0.89133	1.00112
	11573.9	0.9891	0.93726	0.85776	0.95376
	11574.1	0.98301	0.92268	0.83753	0.92054
	11574.5	0.97563	0.88854	0.81434	0.88735
	11574.8	0.96971	0.88601	0.79754	0.85966
	11575.1	0.96569	0.87374	0.78611	0.83751
	11575.4	0.96294	0.85826	0.78179	0.81957
	11575.7	0.96195	0.84989	0.77996	0.80369
	11576	0.96206	0.8537	0.77303	0.79081
	11576.3	0.96342	0.83801	0.77618	0.78016
	11576.6	0.96516	0.84644	0.77886	0.7699
	11576.9	0.96735	0.83866	0.77552	0.7638
	11577.2	0.96995	0.83285	0.78131	0.75867
	11577.5	0.97208	0.83556	0.785	0.75636
	11577.8	0.97473	0.86049	0.78953	0.75421
	11578.1	0.97754	0.84022	0.79544	0.75286
	11578.4	0.98031	0.85953	0.79966	0.75244
	11578.7	0.98411	0.84851	0.80531	0.75233
	11578.9	0.98632	0.85291	0.80316	0.7529
	11579.3	0.98997	0.84291	0.80796	0.75388
	11579.6	0.99371	0.84955	0.80855	0.75479
	11579.9	0.99806	0.84631	0.80737	0.75629
	11580.1	1.00174	0.84757	0.80261	0.75764
	11580.5	1.00606	0.84917	0.80117	0.7601
	11580.8	1.00931	0.86658	0.80238	0.76238
	11581.1	1.01146	0.85027	0.79387	0.76512
	11581.4	1.01244	0.85092	0.79159	0.76863
	11581.7	1.01173	0.85725	0.78562	0.77229
	11581.9	1.01038	0.83941	0.78007	0.77401
	11582.3	1.00654	0.84046	0.77283	0.77705
	11582.6	1.00204	0.83087	0.76579	0.78044
	11582.9	0.99653	0.83711	0.75754	0.78383
	11583.2	0.99104	0.83517	0.75316	0.78674
	11583.5	0.98539	0.84039	0.74908	0.78893
	11583.7	0.98053	0.84481	0.74878	0.79089
	11584.1	0.97455	0.84541	0.74445	0.79345
	11584.4	0.97057	0.82719	0.74051	0.79482
	11584.7	0.96634	0.82703	0.74188	0.79647
	11585	0.96298	0.82501	0.74136	0.79782
	11585.3	0.95987	0.83334	0.74377	0.79995
	11585.6	0.95747	0.81369	0.74195	0.80263
	11585.9	0.95568	0.82288	0.75036	0.80444
	11586.2	0.9546	0.82236	0.75162	0.80653
	11586.5	0.95416	0.82318	0.75806	0.8095
	11586.8	0.95413	0.82522	0.76746	0.81286
	11587.1	0.95442	0.81416	0.76644	0.81577
	11587.4	0.9551	0.83597	0.77249	0.81929
	11587.7	0.95603	0.8295	0.77946	0.82299
	11588	0.95719	0.84599	0.7847	0.82737
	11588.3	0.95863	0.84646	0.79487	0.83136
	11588.6	0.9604	0.85551	0.80206	0.83579
	11588.9	0.96197	0.86795	0.80917	0.83995
	11589.2	0.96354	0.8713	0.82033	0.8442
	11589.5	0.9659	0.86769	0.82852	0.84946
	11589.8	0.96821	0.87912	0.83484	0.85421
	11590.1	0.97111	0.8783	0.84225	0.85925
	11590.4	0.97393	0.90088	0.85333	0.86309
	11590.7	0.97655	0.90311	0.85816	0.86667
	11591	0.98083	0.9142	0.86127	0.87131
	11591.3	0.98497	0.92265	0.87293	0.87476
	11591.6	0.99048	0.92047	0.87737	0.87749
	11591.9	0.99665	0.92615	0.88237	0.88051
	11592.2	1.00395	0.92771	0.88292	0.88359
	11592.9	1.02286	0.93477	0.89521	0.89113
	11594	1.05126	0.95155	0.90437	0.89911
	11595.1	1.06198	0.95279	0.91167	0.90559
	11596.2	1.05901	0.94993	0.91972	0.91366
	11597.4	1.04476	0.94919	0.92977	0.92319
	11598.6	1.02282	0.95936	0.94658	0.93358
	11599.8	1.00629	0.96772	0.96554	0.94713
	11601	0.99831	0.96949	0.98805	0.96043
	11602.3	0.9937	0.9972	1.01316	0.9737
	11603.6	0.99032	1.01054	1.03512	0.98717
	11604.8	0.98504	1.02647	1.05358	0.99963
	11606.2	0.97567	1.03271	1.07838	1.01404
	11607.5	0.9683	1.05155	1.08912	1.02953
	11608.8	0.96492	1.07107	1.10805	1.04778
	11610.2	0.96903	1.08504	1.11889	1.06907
	11611.6	0.97993	1.09129	1.12415	1.09131
	11613	0.98932	1.09552	1.12838	1.11086
	11614.4	0.99903	1.11404	1.12615	1.12464
	11615.9	1.01362	1.09961	1.11089	1.12764
	11617.4	1.03059	1.0903	1.0932	1.12167
	11618.9	1.04301	1.08463	1.06639	1.10678
	11620.4	1.04887	1.07218	1.05516	1.08876
	11621.9	1.04921	1.04957	1.03239	1.06926
	11623.5	1.04378	1.03995	1.01758	1.04647
	11625	1.03939	1.02672	1.00094	1.02638
	11626.6	1.03494	1.00778	0.99346	1.00671
	11628.2	1.02861	0.99094	0.98123	0.98864
	11629.8	1.02196	0.98563	0.97959	0.97255
	11631.5	1.01713	0.97437	0.98065	0.95935
	11633.2	1.01327	0.95589	0.97568	0.9496
	11634.9	1.00917	0.95976	0.97932	0.94313
	11636.7	1.00538	0.96128	0.97935	0.9399
	11638.3	1.00084	0.95421	0.97535	0.93867
	11640	0.99206	0.94779	0.9713	0.93911
	11641.9	0.98171	0.95176	0.96147	0.94087
	11643.6	0.97499	0.95176	0.9518	0.94321
	11645.4	0.96877	0.94432	0.94518	0.94613
	11647.2	0.96552	0.94163	0.94155	0.94904
	11649.1	0.96447	0.94832	0.94061	0.95148
	11651	0.96462	0.95303	0.93668	0.95468
	11652.9	0.96811	0.9364	0.94113	0.95611
	11654.8	0.97511	0.94322	0.93845	0.95864
	11656.7	0.98478	0.95474	0.93801	0.96038
	11658.6	0.99593	0.96076	0.94082	0.96222
	11660.6	1.00225	0.95443	0.94765	0.96476
	11662.6	1.00779	0.96824	0.96031	0.96789
	11664.6	1.01165	0.97908	0.9717	0.97217
	11666.6	1.01239	0.98193	0.97979	0.97652
	11668.8	1.01157	0.98903	0.9885	0.98354
	11670.8	1.00993	1.00055	0.99613	0.98884
	11672.8	1.00896	1.0004	1.00525	0.99663
	11675.1	1.00701	0.99835	1.01231	1.00429
	11677.2	1.00513	1.01446	1.02422	1.01101
	11679.3	1.00461	1.01417	1.03342	1.0177
	11681.4	1.006	1.01977	1.04464	1.02272
	11683.6	1.00868	1.01717	1.05216	1.02724
	11685.9	1.01173	1.02954	1.05663	1.02925
	11688.1	1.015	1.03165	1.05657	1.02895
	11690.4	1.01656	1.03258	1.0514	1.02699
	11692.6	1.01529	1.02303	1.04648	1.02354
	11694.9	1.01082	1.02016	1.03496	1.01849
	11697.3	1.00618	1.01839	1.01814	1.01384
	11699.6	0.99792	1.00102	1.00724	1.00891
	11701.9	0.98844	0.99795	0.99187	1.00319
	11704.3	0.97973	0.99013	0.98319	0.99877
	11706.7	0.97405	0.97634	0.97443	0.99477
	11709.1	0.97249	0.96903	0.96998	0.99128
	11711.5	0.97338	0.96531	0.96576	0.988
	11714	0.97716	0.97997	0.96376	0.98579
	11716.5	0.98282	0.97521	0.97259	0.98359
	11719	0.98912	0.97805	0.96867	0.98126
	11721.4	0.99366	0.9926	0.97552	0.9795
	11724	0.99935	0.99143	0.97812	0.97793
	11726.5	1.00364	0.98972	0.98233	0.97704
	11729	1.00758	0.98854	0.98552	0.97615
	11731.7	1.01042	0.99582	0.98921	0.9757
	11734.3	1.01251	0.99505	0.98936	0.9765
	11736.9	1.01344	0.98216	0.99016	0.97758
	11739.6	1.01285	0.98592	0.9943	0.97938
	11742.3	1.01188	0.99901	0.99537	0.98142
	11744.9	1.01218	0.9935	0.98941	0.9834
	11747.7	1.01405	0.99126	0.99487	0.98634
	11750.4	1.01766	1.00047	0.9982	0.9902
	11753.1	1.02192	1.00622	0.99772	0.9934
	11755.9	1.02421	1.003	0.9994	0.99753
	11758.7	1.0238	1.00032	0.99925	1.00166
	11761.5	1.01788	1.01917	1.00293	1.00575
	11764.3	1.00886	0.99907	1.00561	1.00961
	11767.2	1.00028	0.99709	0.99807	1.01295
	11770.1	0.9949	1.00444	1.00205	1.01509
	11772.9	0.99014	1.00692	1.01138	1.01617
	11775.9	0.98756	1.00166	1.01512	1.01625
	11778.8	0.98586	1.00683	1.01302	1.01542
	11781.7	0.98551	1.01335	1.01794	1.01371
	11784.7	0.98546	1.00943	1.01755	1.01149
	11787.7	0.98606	1.00578	1.01777	1.00913
	11790.7	0.98701	1.01075	1.0214	1.00684
	11793.7	0.98848	1.02298	1.01986	1.00508
	11796.8	0.99133	1.01534	1.01603	1.0028
	11799.9	0.99589	1.00333	1.01557	1.00191
	11802.9	1.00204	1.00742	1.0074	1.00146
	11806.1	1.00793	1.01077	1.00647	1.00032
	11809.2	1.01572	1.00191	1.00948	0.99917
	11812.3	1.02201	1.00105	1.00301	0.99827
	11815.5	1.02608	1.00421	1.00345	0.99783
	11818.8	1.02741	1.00865	1.00551	0.99891
	11821.9	1.02598	1.00077	0.99721	0.99868
	11825.1	1.02218	1.00315	0.99146	0.99785
	11828.4	1.01751	1.01076	0.99325	0.99765
	11831.8	1.01086	1.00237	0.99143	0.99746
	11834.9	1.00312	0.99425	0.99267	0.99867
	11838.3	0.99449	0.99914	0.99308	0.99691
	11841.6	0.99091	0.99941	0.99164	0.99621
	11844.9	0.98838	0.9918	0.98955	0.99503
	11848.3	0.98859	0.99533	0.99066	0.99398
	11851.7	0.99061	1.00203	0.99462	0.99334
	11855.1	0.99313	1.00459	0.99557	0.99317
	11858.5	0.99499	0.99819	0.99792	0.99377
	11862	0.99428	0.99902	0.99824	0.99452
	11865.5	0.99251	1.00654	1.00067	0.99564
	11868.9	0.99113	1.0008	1.00268	0.99689
	11872.5	0.99186	0.99145	1.00254	0.99911
	11876	0.99471	0.99701	1.002	1.00075
	11879.5	0.99863	1.00242	1.00728	1.00206
	11883.1	1.00353	1.0082	1.01308	1.00317
	11886.7	1.00831	1.00642	1.01638	1.00467
	11890.3	1.01256	1.00431	1.01231	1.00527
	11893.9	1.016	1.00516	1.0135	1.00602
	11897.6	1.01789	1.01822	1.01372	1.00712
	11901.3	1.01717	1.00814	1.00789	1.00715
	11905	1.01461	1.00846	1.01287	1.00787
	11908.8	1.00822	1.00944	1.00665	1.00746
	11912.4	1.00133	1.00707	1.00575	1.00675
	11916.1	0.99664	1.00665	1.00577	1.00584
	11919.9	0.99236	1.01764	1.0111	1.00448
	11923.7	0.99087	1.01204	1.00733	1.00274
	11927.5	0.99123	0.99729	1.00327	1.00141
	11931.3	0.99268	1.00392	1.00445	1.0009
	11935.2	0.99445	1.01101	0.99619	0.99904
	11939.1	0.99592	0.9879	0.99767	0.99827
	11943.1	0.99711	0.99213	0.999	0.99792
	11946.9	0.9974	0.99783	0.99871	0.99736
	11950.8	0.9965	0.99486	0.99659	0.99734
	11954.7	0.99514	0.99	0.99774	0.99789
	11958.7	0.9943	1.00143	1.00169	0.99825
	11962.7	0.99577	1.00338	0.99907	0.99903
	11966.8	0.99868	1.00052	0.9964	0.99891
	11970.7	1.00214	0.9979	0.99606	0.9987
	11974.8	1.00477	0.99366	0.9979	0.99927
	11979	1.00641	0.99792	0.99835	0.99988
	11983.1	1.00744	0.98515	0.99787	1.00027
	11987.1	1.00852	0.99918	1.00024	1.00027
	11991.2	1.00967	1.00394	0.99826	1.00028
	11995.3	1.00971	0.99719	0.99991	0.99985
	11999.5	1.00814	0.99047	0.99868	1.00039
	12003.8	1.00613	1.00341	0.99899	0.99982
	12008	1.00131	0.99607	1.00045	0.99935
	12012.2	0.99542	0.99682	0.99916	0.99961
	12016.4	0.99153	0.99179	1.00265	1.00011
	12020.7	0.98775	0.99368	0.99916	1.00015
	12025.1	0.98687	0.99424	1.00044	1.00051
	12029.4	0.9876	0.98813	0.9988	1.00111
	12033.6	0.98925	0.98728	0.99843	1.00157
	12038	0.99135	0.99509	1.00033	1.00216
	12042.3	0.99346	0.99451	0.99822	1.00241
	12051.1	0.99754	0.98395	0.99708	1.00315
	12055.5	0.99944	0.9957	1.00311	1.00367
	12060.1	1.00133	0.99543	1.00047	1.00389
	12064.6	1.00267	0.99195	1.00122	1.0038
	12069	1.00355	1.00228	1.0004	1.00363
	12073.5	1.00415	0.99895	0.99473	1.00339
	12078	1.00485	0.99105	0.99928	1.00299
	12082.6	1.00541	0.99614	0.99577	1.00254
	12087.1	1.00483	0.99915	0.99899	1.0017
	12091.8	1.00383	1.0001	0.99495	1.00049
	12096.4	1.00166	0.98958	0.99173	0.99941
	12101	0.99977	0.99635	0.99385	0.99872
	12105.7	0.99838	1.0028	0.99559	0.99837
	12110.4	0.99673	1.00386	0.99241	0.99791
	12115.1	0.99566	0.99949	0.99095	0.99762
	12119.7	0.99424	1.00118	0.99106	0.99734
	12124.5	0.99273	0.99939	0.98916	0.99743
	12129.2	0.99137	0.99087	0.99208	0.99748
	12134	0.99065	0.99854	0.98775	0.9976
	12138.8	0.99052	1.00012	0.98885	0.99806
	12143.6	0.99154	0.99299	0.99115	0.9987
	12158.2	0.99561	0.99826	0.99483	1.00174
	12163.1	0.99743	0.99627	0.98911	1.00213
	12168	0.99931	0.99045	0.99325	1.00217
	12172.9	1.00101	1.0049	0.99571	1.00217
	12177.8	1.00243	1.00502	0.99192	1.00202
	12182.8	1.00369	0.99931	0.99389	1.00147
	12187.8	1.00463	0.99972	0.9923	1.00112
	12192.8	1.00486	1.01066	0.99106	1.00097
	12197.8	1.00475	1.00562	0.99379	1.00005
	12203	1.0037	1.00045	0.99682	0.9997
	12208	1.00297	0.99677	0.99979	0.99963
	12213.2	1.00083	1.0116	1.00284	1.00093
	12218.3	0.9992	1.00176	1.00585	0.99978
	12223.3	0.99831	1.00728	1.00884	0.99955
	12228.5	0.99758	1.01498	1.01185	0.99953
	12238.9	0.99663	1.0051	1.01797	0.99972
	12244.1	0.99635	1.00608	1.02104	0.9996
	12249.2	0.9959	1.01456	1.02408	0.99993
	12259.8	0.99405	1.00793	1.03033	1.00088
	12265.2	0.99393	1.01284	1.03348	1.00146
	12270.5	0.9945	1.01435	1.03659	1.00139
	12275.8	0.99562	1.01784	1.03972	1.0014
	12281	0.99735	1.02221	1.04281	1.00101
	12302.6	1.00618	1.02496	1.05555	0.99854
	12313.7	1.0079	1.02484	1.06209	0.99746
	12324.7	1.0069	1.011	1.06854	0.99671
	12330.2	1.00567	1.0214	1.07177	0.99868
	12335.7	1.00369	1.01255	1.07501	0.99883
	12281	0.99853	1.0127	1.0066	1.00102
	12286.4	1.0011	1.01299	1.00685	1.00049
	12291.9	1.00353	1.01326	1.00857	0.99929
	12297.2	1.00594	1.01353	1.01164	0.99865
	12302.7	1.00756	1.0138	1.00681	0.99855
	12308.1	1.00862	1.01332	1.00826	0.99794
	12313.6	1.00879	1.01283	1.00925	0.99747
	12319.1	1.00854	1.00571	1.00826	0.99729
	12324.6	1.00725	0.99847	1.00725	0.99665
	12330.1	1.00588	1.00807	1.00795	0.99868
	12335.6	1.00427	0.99904	1.00924	0.99882
	12341.2	1.00297	0.9898	1.00873	0.99907
	12346.8	1.00195	0.98048	1.01079	0.99943

## Sheet: Fig 1g
		Pt/MgO-data	Pt/MgO-fit	PtCu/MgO-data	PtCu/MgO-fit
	R+a (Å)	FT k2χ(k)
	0	0.27468	0.28917	0.21917	0.27295
	0.03068	0.27218	0.28412	0.22172	0.27029
	0.06136	0.26542	0.26986	0.22874	0.2626
	0.09204	0.25662	0.24918	0.23861	0.25084
	0.12272	0.24909	0.22694	0.24927	0.2366
	0.1534	0.24643	0.20995	0.25888	0.22219
	0.18408	0.25109	0.20515	0.26608	0.21052
	0.21476	0.26314	0.21548	0.27021	0.20457
	0.24544	0.28027	0.23743	0.27139	0.20644
	0.27612	0.29895	0.264	0.27056	0.2163
	0.3068	0.31579	0.28852	0.26945	0.23234
	0.33748	0.32831	0.30614	0.27035	0.25164
	0.36816	0.33537	0.31396	0.27564	0.27119
	0.39884	0.33735	0.31096	0.28712	0.28841
	0.42951	0.33617	0.29799	0.30536	0.3013
	0.46019	0.33504	0.27801	0.32956	0.30847
	0.49087	0.3378	0.25635	0.35787	0.30915
	0.52155	0.34761	0.24057	0.38795	0.30325
	0.55223	0.36554	0.23825	0.41746	0.29139
	0.58291	0.39005	0.25246	0.44429	0.2751
	0.61359	0.41756	0.27925	0.46674	0.25702
	0.64427	0.44365	0.31075	0.48355	0.24102
	0.67495	0.46417	0.33929	0.49394	0.23196
	0.70563	0.47585	0.35896	0.4976	0.23425
	0.73631	0.47677	0.36601	0.49467	0.24963
	0.76699	0.46668	0.35884	0.48571	0.2762
	0.79767	0.44735	0.3384	0.47167	0.30982
	0.82835	0.42293	0.30896	0.45376	0.34601
	0.85903	0.4001	0.27959	0.43351	0.381
	0.88971	0.38732	0.26485	0.41263	0.41195
	0.92039	0.39198	0.27926	0.3931	0.43706
	0.95107	0.41632	0.32502	0.37722	0.45564
	0.98175	0.45605	0.39119	0.3677	0.46834
	1.01243	0.50311	0.46436	0.36765	0.47741
	1.04311	0.54925	0.53398	0.38033	0.48692
	1.07379	0.58799	0.59263	0.40851	0.50266
	1.10447	0.61546	0.63569	0.45381	0.5312
	1.13515	0.63089	0.66152	0.51648	0.57817
	1.16583	0.63737	0.67211	0.59561	0.64643
	1.1965	0.64245	0.67395	0.68955	0.73554
	1.22718	0.65805	0.67882	0.79608	0.8425
	1.25786	0.69783	0.70251	0.91262	0.96293
	1.28854	0.7719	0.75988	1.03625	1.09194
	1.31922	0.88222	0.85795	1.16373	1.22459
	1.3499	1.02304	0.99331	1.29159	1.35604
	1.38058	1.18446	1.15561	1.41617	1.4817
	1.41126	1.35548	1.33219	1.53376	1.59729
	1.44194	1.5255	1.51062	1.64068	1.69888
	1.47262	1.68489	1.67964	1.73342	1.78301
	1.5033	1.82522	1.82946	1.80878	1.84672
	1.53398	1.93939	1.95189	1.86393	1.88764
	1.56466	2.02182	2.04051	1.8966	1.90406
	1.59534	2.06853	2.09076	1.90511	1.89496
	1.62602	2.07727	2.10008	1.88845	1.86006
	1.6567	2.04753	2.06789	1.84636	1.79981
	1.68738	1.98052	1.9956	1.77934	1.71539
	1.71806	1.87904	1.88642	1.68864	1.60868
	1.74874	1.74734	1.74522	1.57621	1.48225
	1.77942	1.59085	1.57825	1.4447	1.33924
	1.8101	1.41595	1.39278	1.29734	1.18335
	1.84078	1.22963	1.19682	1.13784	1.01878
	1.87146	1.03919	0.99878	0.9703	0.85022
	1.90214	0.85204	0.80728	0.79908	0.683
	1.93282	0.67551	0.63113	0.62869	0.52363
	1.9635	0.51698	0.47966	0.46379	0.38142
	1.99418	0.38437	0.36317	0.30939	0.27311
	2.02485	0.28678	0.2914	0.17287	0.22691
	2.05553	0.23252	0.26471	0.08226	0.25175
	2.08621	0.2187	0.26642	0.11662	0.31031
	2.11689	0.22655	0.27513	0.1933	0.3698
	2.14757	0.23728	0.27792	0.25761	0.41617
	2.17825	0.24172	0.2703	0.30242	0.44396
	2.20893	0.23778	0.25267	0.32689	0.45124
	2.23961	0.22713	0.22811	0.33224	0.43794
	2.27029	0.21345	0.20146	0.32129	0.40519
	2.30097	0.20155	0.17899	0.29872	0.35524
	2.33165	0.19663	0.16789	0.27184	0.29162
	2.36233	0.20287	0.17373	0.25142	0.22036
	2.39301	0.22205	0.19722	0.2501	0.15497
	2.42369	0.2536	0.23518	0.27516	0.13079
	2.45437	0.29577	0.28412	0.32295	0.17655
	2.48505	0.34672	0.34155	0.38397	0.25841
	2.51573	0.4046	0.40547	0.4494	0.34884
	2.54641	0.46742	0.4738	0.5127	0.43729
	2.57709	0.53283	0.54403	0.56925	0.51852
	2.60777	0.59815	0.61328	0.61582	0.58918
	2.63845	0.66048	0.67846	0.65023	0.64696
	2.66913	0.7169	0.73654	0.67124	0.69033
	2.69981	0.76469	0.78483	0.67843	0.71847
	2.73049	0.80156	0.82119	0.67221	0.73129
	2.76117	0.8259	0.84426	0.65376	0.72942
	2.79184	0.83687	0.85356	0.62506	0.71418
	2.82252	0.83453	0.8496	0.58885	0.68764
	2.8532	0.81995	0.8338	0.54865	0.65261
	2.88388	0.79509	0.80841	0.50868	0.61259
	2.91456	0.76279	0.77635	0.47363	0.57178
	2.94524	0.72648	0.74084	0.44803	0.53474
	2.97592	0.68984	0.70501	0.4351	0.50596
	3.0066	0.65629	0.67144	0.43558	0.4888
	3.03728	0.62829	0.6417	0.44736	0.48445
	3.06796	0.60681	0.61604	0.46637	0.49142
	3.09864	0.59104	0.59348	0.48799	0.5061
	3.12932	0.57868	0.57214	0.50811	0.52394
	3.16	0.5666	0.54979	0.52354	0.54061
	3.19068	0.55163	0.52439	0.53207	0.55253
	3.22136	0.53111	0.49445	0.53239	0.55709
	3.25204	0.50328	0.45918	0.52391	0.55262
	3.28272	0.46733	0.41855	0.50671	0.53828
	3.3134	0.42343	0.37316	0.48137	0.51394
	3.34408	0.37249	0.32415	0.44891	0.48006
	3.37476	0.31609	0.27305	0.41076	0.43762
	3.40544	0.25628	0.22182	0.36868	0.38797
	3.43612	0.19546	0.17323	0.32482	0.33275
	3.4668	0.13649	0.13196	0.28173	0.27383
	3.49748	0.08383	0.10685	0.24255	0.21315
	3.52816	0.05026	0.10813	0.21096	0.15267
	3.55884	0.06012	0.133	0.19076	0.09429
	3.58952	0.09204	0.16934	0.18417	0.0398
	3.62019	0.12375	0.20914	0.19001	0.01012
	3.65087	0.15044	0.24851	0.20425	0.05226
	3.68155	0.17129	0.2852	0.22229	0.08724
	3.71223	0.18653	0.31763	0.24065	0.11406
	3.74291	0.19676	0.3445	0.25705	0.13243
	3.77359	0.20273	0.36472	0.27019	0.14242
	3.80427	0.20513	0.37747	0.27939	0.14442
	3.83495	0.20452	0.38226	0.28443	0.13913
	3.86563	0.20134	0.379	0.28532	0.12752
	3.89631	0.19595	0.36803	0.28231	0.11079
	3.92699	0.18876	0.35018	0.27575	0.09039
	3.95767	0.18039	0.32667	0.26611	0.06806
	3.98835	0.17177	0.29912	0.2539	0.0464
	4.01903	0.16427	0.26943	0.2397	0.03103
	4.04971	0.15954	0.23962	0.22413	0.03206
	4.08039	0.15913	0.21162	0.20785	0.04569
	4.11107	0.16387	0.18697	0.19158	0.06113
	4.14175	0.17344	0.16645	0.17606	0.07425
	4.17243	0.18651	0.1498	0.16205	0.08363
	4.20311	0.20125	0.1358	0.15026	0.08869
	4.23379	0.21581	0.1227	0.14125	0.08933
	4.26447	0.22865	0.10882	0.1353	0.0857
	4.29515	0.2386	0.093	0.13226	0.07825
	4.32583	0.24491	0.07477	0.13159	0.06765
	4.35651	0.24722	0.05431	0.13251	0.0548
	4.38719	0.24557	0.03236	0.13409	0.041
	4.41786	0.24037	0.01059	0.13552	0.02855
	4.44854	0.23228	0.0137	0.13611	0.0225
	4.47922	0.22225	0.03323	0.13537	0.0272
	4.5099	0.21137	0.05016	0.13295	0.03744
	4.54058	0.20076	0.06313	0.12869	0.04803
	4.57126	0.1914	0.0714	0.12254	0.05694
	4.60194	0.18402	0.07458	0.11458	0.06333
	4.63262	0.17886	0.07264	0.10496	0.06679
	4.6633	0.17573	0.0659	0.09391	0.06723
	4.69398	0.17403	0.055	0.08173	0.06474
	4.72466	0.17298	0.04085	0.06873	0.05963
	4.75534	0.17177	0.02465	0.05525	0.05235
	4.78602	0.16976	0.00871	0.04165	0.04355
	4.8167	0.1665	0.01248	0.02826	0.03413
	4.84738	0.16174	0.02769	0.01549	0.02556
	4.87806	0.15544	0.0412	0.00469	0.02043
	4.90874	0.14771	0.05169	0.00932	0.02135
	4.93942	0.13879	0.05852	0.0191	0.02677
	4.9701	0.12897	0.06139	0.028	0.03331
	5.00078	0.11863	0.06027	0.0358	0.03913
	5.03146	0.10817	0.05545	0.04251	0.04339
	5.06214	0.09802	0.04743	0.04829	0.0457
	5.09282	0.08863	0.03695	0.05336	0.04593
	5.1235	0.08048	0.0249	0.058	0.04415
	5.15418	0.07406	0.01244	0.06256	0.04054
	5.18486	0.06975	0.00493	0.06734	0.03544
	5.21553	0.06778	0.01386	0.07264	0.02932
	5.24621	0.06809	0.02346	0.07864	0.02289
	5.27689	0.07032	0.03094	0.08541	0.01731
	5.30757	0.07396	0.03576	0.0929	0.01457
	5.33825	0.07845	0.0377	0.10097	0.01608
	5.36893	0.0833	0.0368	0.1094	0.02025
	5.39961	0.08808	0.03331	0.11791	0.02491
	5.43029	0.09245	0.02763	0.12619	0.02893
	5.46097	0.09613	0.0203	0.13394	0.03179
	5.49165	0.0989	0.01197	0.14083	0.03324
	5.52233	0.10058	0.0033	0.14657	0.03321
	5.55301	0.10104	0.00509	0.15089	0.03175
	5.58369	0.10018	0.01257	0.15354	0.02901
	5.61437	0.09797	0.01867	0.15431	0.02522
	5.64505	0.09442	0.02304	0.15304	0.02073
	5.67573	0.0896	0.02546	0.14964	0.01603
	5.70641	0.08365	0.02589	0.14407	0.01196
	5.73709	0.07672	0.02442	0.13637	0.00996
	5.76777	0.06906	0.02129	0.12664	0.01108
	5.79845	0.0609	0.01684	0.11509	0.01407
	5.82913	0.05255	0.01149	0.102	0.01736
	5.85981	0.04431	0.00572	0.0878	0.02015
	5.89049	0.03651	0.000795855	0.07309	0.0221
	5.92117	0.02956	0.00549	0.05881	0.02304
	5.95185	0.02396	0.00996	0.04655	0.02294
	5.98253	0.02041	0.01334	0.039	0.02184
	6.0132	0.01953	0.01544	0.03889	0.01985
	6.04388	0.02128	0.01618	0.04554	0.01714
	6.07456	0.0249	0.0156	0.05554	0.01397
	6.10524	0.02965	0.01384	0.06622	0.01067
	6.13592	0.03505	0.01112	0.07612	0.00781
	6.1666	0.04082	0.00774	0.08445	0.00644
	6.19728	0.04676	0.00405	0.09073	0.00728
	6.22796	0.05264	0.0012	0.09471	0.00935
	6.25864	0.05825	0.0037	0.09627	0.01155
	6.28932	0.06335	0.00662	0.09541	0.01336
	6.32	0.06771	0.00887	0.09226	0.01457
	6.35068	0.07113	0.01026	0.08704	0.01508
	6.38136	0.07342	0.01072	0.08014	0.01488
	6.41204	0.07446	0.01027	0.07206	0.01401
	6.44272	0.07418	0.00901	0.06358	0.01257
	6.4734	0.07256	0.0071	0.0558	0.01067
	6.50408	0.06962	0.00472	0.05022	0.0085
	6.53476	0.06546	0.00213	0.0485	0.00633
	6.56544	0.06021	0.000747605	0.05142	0.00464
	6.59612	0.05403	0.00302	0.0583	0.00419
	6.6268	0.04711	0.00503	0.06766	0.00515
	6.65748	0.03967	0.00651	0.07815	0.00665
	6.68816	0.03195	0.00736	0.08887	0.00807
	6.71884	0.02427	0.00755	0.09919	0.00918
	6.74952	0.01719	0.00709	0.10873	0.00985
	6.7802	0.01212	0.00607	0.11721	0.01005
	6.81087	0.01176	0.0046	0.12446	0.00978
	6.84155	0.01602	0.00283	0.13037	0.0091
	6.87223	0.02191	0.000944573	0.13487	0.00807
	6.90291	0.02794	0.000997787	0.13793	0.00679
	6.93359	0.03351	0.00266	0.13951	0.00538
	6.96427	0.03832	0.00402	0.13962	0.00404
	6.99495	0.04215	0.00496	0.13827	0.00308
	7.02563	0.0448	0.00542	0.13548	0.00289
	7.05631	0.04614	0.00539	0.13131	0.00341
	7.08699	0.04605	0.00489	0.12579	0.00419
	7.11767	0.04446	0.00401	0.11904	0.00488
	7.14835	0.04136	0.00283	0.11117	0.00535
	7.17903	0.03681	0.00153	0.10233	0.00554
	7.20971	0.03096	0.000705375	0.09275	0.00543
	7.24039	0.0241	0.00161	0.0827	0.00506
	7.27107	0.01684	0.00273	0.07253	0.00447
	7.30175	0.01105	0.00362	0.0627	0.00374
	7.33243	0.01159	0.00417	0.05384	0.003
	7.36311	0.01828	0.00435	0.04674	0.00245
	7.39379	0.02658	0.00415	0.04226	0.00234
	7.42447	0.03476	0.00361	0.04093	0.00271
	7.45515	0.0421	0.00278	0.0425	0.00331
	7.48583	0.04815	0.00174	0.04601	0.00391
	7.51651	0.0526	0.000607529	0.05037	0.0044
	7.54719	0.05522	0.000568267	0.05472	0.00472
	7.57787	0.05589	0.00163	0.05852	0.00482
	7.60854	0.05462	0.00252	0.06145	0.00472
	7.63922	0.0516	0.00317	0.06333	0.00442
	7.6699	0.04721	0.00355	0.06412	0.00395
	7.70058	0.04216	0.00363	0.06385	0.00337
	7.73126	0.0377	0.00343	0.06264	0.00273
	7.76194	0.03559	0.00299	0.06063	0.00214
	7.79262	0.03745	0.00238	0.05803	0.00175
	7.8233	0.04338	0.0017	0.05507	0.00173
	7.85398	0.05211	0.00118	0.052	0.00203
	7.88466	0.06217	0.00114	0.04907	0.00245
	7.91534	0.07246	0.00152	0.0465	0.00284
	7.94602	0.08218	0.00194	0.04447	0.00316
	7.9767	0.09079	0.00221	0.04308	0.00336
	8.00738	0.09788	0.00228	0.04237	0.00345
	8.03806	0.10318	0.00212	0.04229	0.00343
	8.06874	0.10653	0.00175	0.04274	0.00336
	8.09942	0.10788	0.00123	0.04363	0.00324
	8.1301	0.10727	0.000712362	0.04486	0.00314
	8.16078	0.10485	0.000738525	0.04637	0.00308
	8.19146	0.10083	0.00134	0.04814	0.00306
	8.22214	0.09548	0.00201	0.05012	0.00309
	8.25282	0.08915	0.00259	0.05229	0.00313
	8.2835	0.0822	0.00301	0.05461	0.00315
	8.31418	0.07501	0.00324	0.05703	0.00311
	8.34486	0.06795	0.00326	0.05946	0.003
	8.37554	0.06136	0.00307	0.06181	0.00281
	8.40621	0.05548	0.0027	0.06399	0.00255
	8.43689	0.05045	0.00218	0.06588	0.00224
	8.46757	0.04625	0.00159	0.0674	0.00195
	8.49825	0.04274	0.00101	0.06845	0.00176
	8.52893	0.03965	0.000701034	0.06898	0.00176
	8.55961	0.03671	0.000903066	0.06892	0.00197
	8.59029	0.03364	0.00129	0.06827	0.0023
	8.62097	0.03026	0.0016	0.06701	0.00268
	8.65165	0.02644	0.00177	0.06516	0.00304
	8.68233	0.02217	0.00178	0.06278	0.00332
	8.71301	0.0175	0.00163	0.05992	0.00351
	8.74369	0.01258	0.00134	0.05667	0.00359
	8.77437	0.00785	0.000948087	0.05315	0.00356
	8.80505	0.00506	0.000535294	0.04949	0.00342
	8.83573	0.00739	0.000362452	0.04587	0.00322
	8.86641	0.01209	0.0006631	0.04248	0.00297
	8.89709	0.01711	0.00103	0.03955	0.00274
	8.92777	0.02194	0.00131	0.03732	0.00257
	8.95845	0.02638	0.00147	0.03598	0.00251
	8.98913	0.0303	0.00149	0.03564	0.00257
	9.01981	0.03363	0.00137	0.03627	0.00273
	9.05049	0.03628	0.00113	0.03768	0.00291
	9.08117	0.03823	0.000798359	0.03963	0.00309
	9.11185	0.03945	0.000455465	0.04183	0.00321
	9.14253	0.03993	0.000389192	0.04403	0.00325
	9.17321	0.03968	0.000709542	0.04601	0.0032
	9.20388	0.03875	0.00107	0.04759	0.00306
	9.23456	0.03716	0.00137	0.04864	0.00287
	9.26524	0.03499	0.00157	0.04907	0.00264
	9.29592	0.03232	0.00163	0.04881	0.00244
	9.3266	0.02926	0.00157	0.04784	0.00234
	9.35728	0.02594	0.00137	0.04619	0.00237
	9.38796	0.02251	0.00106	0.04392	0.00254
	9.41864	0.01919	0.000662222	0.04114	0.00281
	9.44932	0.01622	0.000209557	0.038	0.00312
	9.48	0.01391	0.000270233	0.03474	0.00341
	9.51068	0.01257	0.000728795	0.03166	0.00363
	9.54136	0.01232	0.00114	0.0291	0.00377
	9.57204	0.01293	0.00148	0.02744	0.00381
	9.60272	0.014	0.00172	0.02694	0.00375
	9.6334	0.01516	0.00186	0.02761	0.00358
	9.66408	0.01617	0.0019	0.0292	0.00333
	9.69476	0.01693	0.00187	0.0313	0.00303
	9.72544	0.0174	0.00177	0.03351	0.0027
	9.75612	0.01762	0.00166	0.0355	0.00241
	9.7868	0.01764	0.00156	0.03702	0.0022
	9.81748	0.01756	0.00149	0.03793	0.00211
	9.84816	0.01746	0.00146	0.03815	0.00215
	9.87884	0.01739	0.00143	0.0377	0.00229
	9.90952	0.01736	0.00138	0.03671	0.00246
	9.9402	0.01735	0.00127	0.0354	0.00261
	9.97088	0.0173	0.00108	0.03417	0.00272

## Sheet: Fig 1h
		Cu_foil	Cu2O	CuO	Cu/MgO	PtCu/MgO
	Energy(eV)	Normalized Absorption
	8784.13	0.00177	-0.00015423	0.00134	0.0247	0.02777
	8789.08	0.00162	0.000368234	-0.000417697	0.02038	0.02287
	8794.08	0.00148	0.000375108	-0.000379726	0.01703	0.01919
	8799.11	0.00137	0.000364595	0.000726883	0.01439	0.01619
	8804.08	0.00119	0.000374743	-8.95761e-05	0.01212	0.0137
	8809.07	0.00104	0.00040424	0.00248	0.01033	0.01161
	8814.11	0.000930714	9.01467e-05	-0.00127	0.0088	0.00978
	8819.09	0.000825961	-0.000122835	-0.000819684	0.00757	0.00827
	8824.07	0.00066125	-0.000301806	0.00197	0.00644	0.00697
	8829.08	0.000537392	-0.000256518	-0.00141	0.0055	0.00573
	8834.08	0.000439365	-0.000321525	-0.00104	0.00464	0.00476
	8839.07	0.000367277	-0.000391529	0.00167	0.00382	0.00382
	8844.08	0.000242851	-0.000218563	-0.00089873	0.00316	0.00298
	8849.09	0.000164155	-0.000195427	-0.00141	0.00244	0.00227
	8854.09	6.75983e-05	-0.000298232	-0.000586606	0.0019	0.00165
	8859.1	-8.92624e-06	-0.000652963	-0.000442058	0.00142	0.0011
	8864.11	-0.00013394	-0.000784564	0.000231371	0.000853802	0.000645146
	8869.1	-0.000163299	-0.000719222	0.000341608	0.00024274	0.000123977
	8874.09	-0.00022581	-0.000741968	-0.000787384	-0.00038746	-0.000297707
	8879.09	-0.000277781	-0.000725217	-0.000194719	-0.00085474	-0.000660452
	8884.09	-0.000385694	-0.000734721	-0.000783042	-0.00116	-0.00106
	8889.12	-0.000407032	-0.000529794	-0.000814508	-0.00148	-0.00129
	8894.1	-0.000436821	-0.000260994	-0.00108	-0.00176	-0.00156
	8899.09	-0.000473702	-5.09452e-05	-0.000809881	-0.00189	-0.00168
	8904.14	-0.000495162	0.000152259	-0.000412051	-0.002	-0.00182
	8909.1	-0.000450492	0.000402333	-0.000136713	-0.00173	-0.00156
	8914.13	-0.000402372	0.00123	0.0011	-0.002	-0.00171
	8919.12	-0.000342394	0.00183	0.0027	-0.00215	-0.00188
	8924.11	-0.000229259	0.000267321	-0.000182607	-0.00176	-0.00148
	8929.11	-2.71217e-05	0.000497707	0.000391317	-0.00144	-0.00126
	8934.13	0.000287826	0.00101	0.00114	-0.00145	-0.00137
	8939.13	0.000439041	0.00181	0.00189	-0.000998478	-0.000996446
	8944.12	0.000855518	0.00262	0.00297	-0.000362798	-0.000391859
	8949.15	0.00147	0.0035	0.00392	0.000481281	0.00036226
	8954.14	0.00237	0.00492	0.00526	0.0017	0.00138
	8959.14	0.00376	0.00624	0.00678	0.00338	0.00303
	8964.14	0.00617	0.00935	0.00952	0.00586	0.00549
	8964.16	0.00618	0.00936	0.00956	0.00587	0.00549
	8964.26	0.00628	0.00941	0.00975	0.0059	0.00547
	8965.06	0.00696	0.01003	0.01011	0.00634	0.00586
	8965.53	0.00729	0.01042	0.01047	0.00661	0.00612
	8966.02	0.00761	0.01083	0.01089	0.00691	0.00642
	8966.51	0.00792	0.01134	0.01159	0.00723	0.0067
	8967.02	0.00829	0.0116	0.0118	0.00757	0.00704
	8967.53	0.00878	0.01208	0.01223	0.008	0.00741
	8968.02	0.0094	0.01271	0.01257	0.00843	0.00779
	8968.52	0.01008	0.01342	0.0134	0.00886	0.00828
	8969.02	0.01082	0.01438	0.01382	0.00933	0.00867
	8969.52	0.01157	0.01499	0.01463	0.00987	0.00919
	8970.02	0.01233	0.01588	0.01517	0.01047	0.00978
	8970.51	0.01316	0.01663	0.01617	0.01103	0.01035
	8971.02	0.01433	0.01772	0.01679	0.01169	0.01095
	8971.51	0.01588	0.01918	0.01767	0.01237	0.01167
	8972.03	0.01755	0.02057	0.01916	0.01318	0.01251
	8972.51	0.01894	0.02212	0.02022	0.0141	0.01329
	8973.02	0.02027	0.02396	0.02072	0.01502	0.0143
	8973.51	0.02172	0.0257	0.02196	0.01612	0.01532
	8974.01	0.02345	0.02804	0.02328	0.01736	0.01652
	8974.52	0.02632	0.03025	0.0248	0.01882	0.01797
	8975.01	0.03049	0.03299	0.02602	0.02067	0.01976
	8975.51	0.03619	0.03742	0.02888	0.02298	0.02204
	8976.03	0.04405	0.04293	0.03334	0.02652	0.02537
	8976.51	0.05368	0.05003	0.03926	0.03113	0.02989
	8977.02	0.06739	0.059	0.04548	0.0364	0.03501
	8977.52	0.09012	0.07036	0.05105	0.03937	0.03788
	8978.01	0.13878	0.08842	0.05295	0.03975	0.03834
	8978.51	0.23978	0.10666	0.05427	0.03978	0.03839
	8979.01	0.34039	0.14952	0.0572	0.04111	0.03975
	8979.29	0.37911	0.19558	0.06188	0.0426	0.04131
	8979.58	0.40557	0.24986	0.06839	0.04477	0.04332
	8979.89	0.42476	0.34068	0.07677	0.04761	0.04612
	8980.19	0.4388	0.43363	0.08498	0.05075	0.04918
	8980.47	0.44904	0.52834	0.09271	0.05432	0.05299
	8980.79	0.45621	0.59777	0.10353	0.05893	0.05742
	8981.11	0.46003	0.64204	0.11628	0.06426	0.06278
	8981.37	0.46015	0.63273	0.12895	0.0693	0.06741
	8981.69	0.45538	0.61705	0.14469	0.07608	0.07457
	8981.98	0.44792	0.58809	0.15946	0.08363	0.08226
	8982.31	0.43923	0.55485	0.18521	0.09373	0.09245
	8982.58	0.43456	0.52747	0.21563	0.10394	0.10213
	8982.89	0.43355	0.50137	0.25521	0.11737	0.11568
	8983.19	0.4369	0.48199	0.2977	0.13343	0.13141
	8983.48	0.44352	0.47742	0.35757	0.15266	0.14965
	8983.78	0.4525	0.48172	0.41014	0.17548	0.17147
	8984.07	0.4628	0.49114	0.45549	0.20065	0.19513
	8984.38	0.47478	0.50688	0.48233	0.22943	0.22416
	8984.69	0.48896	0.52344	0.50477	0.26182	0.25541
	8984.99	0.50293	0.54018	0.51717	0.29496	0.28876
	8985.29	0.51649	0.55486	0.52259	0.33029	0.32407
	8985.58	0.52976	0.56774	0.52392	0.36542	0.35912
	8985.88	0.54233	0.5837	0.52148	0.40536	0.39776
	8986.2	0.55417	0.59982	0.51843	0.44631	0.43924
	8986.48	0.56377	0.61132	0.51667	0.4814	0.47407
	8986.78	0.57435	0.62684	0.51924	0.51562	0.50761
	8987.08	0.58525	0.64744	0.52657	0.54579	0.53831
	8987.38	0.59666	0.67089	0.54447	0.56923	0.56142
	8987.68	0.60929	0.69342	0.56595	0.58808	0.58063
	8987.98	0.62449	0.71243	0.59432	0.60396	0.59616
	8988.29	0.64512	0.73126	0.623	0.61905	0.61118
	8988.6	0.67094	0.74963	0.6513	0.6348	0.62731
	8988.89	0.69756	0.76663	0.68289	0.65043	0.64257
	8989.19	0.7271	0.78555	0.71427	0.66717	0.65982
	8989.5	0.75855	0.80885	0.74163	0.68746	0.67942
	8989.78	0.78608	0.82547	0.77155	0.70755	0.70025
	8990.08	0.81329	0.84092	0.8085	0.73292	0.72588
	8990.37	0.83755	0.86882	0.8376	0.76229	0.75544
	8990.7	0.86301	0.90842	0.8726	0.80001	0.79533
	8990.99	0.88393	0.93761	0.92096	0.83969	0.83594
	8991.28	0.90403	0.96756	0.95982	0.88389	0.87915
	8991.58	0.92607	0.9995	0.99392	0.9327	0.9306
	8991.88	0.94894	1.02828	1.00928	0.98347	0.98293
	8992.18	0.96877	1.0525	1.02371	1.03504	1.03582
	8992.48	0.9829	1.06657	1.03731	1.08316	1.08871
	8992.78	0.9895	1.07894	1.04953	1.12757	1.13544
	8993.11	0.99117	1.09042	1.06099	1.16859	1.1792
	8993.38	0.99051	1.09539	1.07227	1.19466	1.20607
	8993.69	0.98791	1.10122	1.08431	1.21466	1.22794
	8993.97	0.98437	1.10746	1.09287	1.22755	1.2418
	8994.27	0.97991	1.11386	1.10319	1.23941	1.25362
	8994.59	0.97393	1.12032	1.11655	1.25108	1.26614
	8994.89	0.96689	1.12586	1.13212	1.26431	1.27961
	8995.18	0.95858	1.12919	1.14796	1.27773	1.29315
	8995.48	0.94757	1.12828	1.16551	1.29043	1.30536
	8995.79	0.93556	1.12337	1.1824	1.29914	1.3127
	8996.1	0.92403	1.11594	1.19824	1.30151	1.31564
	8996.38	0.91478	1.105	1.20629	1.29884	1.31164
	8996.69	0.90595	1.09249	1.21342	1.29102	1.30274
	8996.97	0.89986	1.08082	1.2161	1.2812	1.29147
	8997.28	0.89479	1.06619	1.21629	1.26843	1.27814
	8997.58	0.89159	1.05047	1.21425	1.25621	1.26393
	8997.87	0.88983	1.04112	1.20869	1.24398	1.25061
	8998.19	0.88955	1.03088	1.20178	1.23104	1.23694
	8998.48	0.89108	1.0162	1.19683	1.21925	1.22517
	8998.78	0.89549	1.00268	1.18938	1.20797	1.21421
	8999.11	0.90411	0.98903	1.17793	1.19662	1.20331
	8999.4	0.91559	0.97922	1.17069	1.18715	1.19425
	8999.68	0.92767	0.96986	1.16335	1.17865	1.18649
	8999.98	0.94012	0.96037	1.15252	1.17048	1.17856
	9000.29	0.95111	0.95174	1.13986	1.16423	1.17181
	9000.58	0.96074	0.94431	1.12684	1.15916	1.16638
	9000.88	0.96948	0.93897	1.11324	1.15396	1.16164
	9001.19	0.97851	0.93401	1.10024	1.14922	1.15689
	9001.48	0.98691	0.93097	1.09025	1.14412	1.15204
	9001.81	0.99567	0.92796	1.07681	1.13502	1.14402
	9002.08	1.00254	0.92582	1.06365	1.12717	1.13472
	9002.38	1.00871	0.92543	1.05075	1.11306	1.12018
	9002.7	1.01204	0.92591	1.03828	1.09443	1.10081
	9003	1.01037	0.92761	1.02852	1.07367	1.07855
	9003.28	1.00572	0.92997	1.02055	1.05353	1.05663
	9003.58	0.99817	0.93297	1.01281	1.03144	1.03453
	9003.9	0.98854	0.93801	1.00709	1.00965	1.01131
	9004.18	0.97987	0.94216	1.00194	0.99238	0.99359
	9004.48	0.97097	0.94549	0.99531	0.97559	0.97681
	9004.78	0.96234	0.94885	0.98834	0.9616	0.96236
	9005.09	0.95341	0.95237	0.98088	0.94915	0.95008
	9005.38	0.94494	0.95389	0.97657	0.93952	0.93981
	9005.68	0.93603	0.95542	0.97219	0.93133	0.93092
	9005.98	0.92699	0.95996	0.96775	0.92464	0.92376
	9006.3	0.91825	0.9648	0.9626	0.91911	0.91821
	9006.57	0.91217	0.96879	0.95787	0.91513	0.91432
	9006.88	0.90657	0.97385	0.95533	0.91219	0.91137
	9007.21	0.9018	0.97915	0.95359	0.91043	0.90928
	9007.48	0.89831	0.98327	0.95334	0.90948	0.90862
	9007.79	0.89478	0.98821	0.9539	0.90943	0.90857
	9008.08	0.89105	0.99293	0.95486	0.91001	0.90913
	9008.37	0.88712	0.99801	0.95677	0.9114	0.90973
	9008.68	0.88292	1.00272	0.95865	0.91262	0.91074
	9008.98	0.87886	1.00547	0.95962	0.91348	0.9114
	9009.19	0.87595	1.00744	0.96067	0.91355	0.91194
	9010.46	0.86117	1.01592	0.97125	0.91236	0.9107
	9011.56	0.86033	1.01078	0.96987	0.91043	0.90749
	9012.69	0.86523	1.0068	0.96844	0.90348	0.90017
	9013.87	0.87507	1.00649	0.96539	0.8954	0.89151
	9015.08	0.88524	1.00176	0.9602	0.88544	0.88093
	9016.27	0.89827	0.98431	0.95451	0.87319	0.86815
	9017.47	0.92081	0.96508	0.94814	0.86252	0.85768
	9018.77	0.94294	0.93962	0.93137	0.85222	0.84773
	9020.07	0.9655	0.92825	0.91093	0.84635	0.84262
	9021.27	0.98411	0.91945	0.89482	0.84886	0.84515
	9022.68	1.00019	0.90972	0.87488	0.85549	0.85266
	9023.97	1.01559	0.90282	0.86628	0.86606	0.86409
	9025.27	1.02068	0.89944	0.85979	0.881	0.8794
	9026.7	1.01253	0.89613	0.85444	0.8999	0.89921
	9028.08	0.99161	0.89544	0.86148	0.92033	0.92098
	9029.47	0.9741	0.89658	0.87105	0.94223	0.94399
	9030.88	0.95214	0.90278	0.88768	0.96492	0.96725
	9032.4	0.93117	0.91142	0.90546	0.99144	0.99575
	9033.89	0.91893	0.92269	0.92371	1.01939	1.02643
	9035.3	0.91382	0.9347	0.94112	1.03876	1.04766
	9036.89	0.91389	0.9439	0.96219	1.04595	1.05501
	9038.39	0.9188	0.95679	0.98211	1.04168	1.05095
	9039.89	0.92631	0.96738	0.9979	1.0347	1.04324
	9041.49	0.93299	0.98233	1.01085	1.02511	1.0319
	9043.1	0.9337	0.99631	1.02202	1.00849	1.01294
	9044.7	0.93205	1.00494	1.02936	0.98976	0.99219
	9046.32	0.93324	1.00896	1.03861	0.97648	0.97659
	9048.01	0.94081	1.00551	1.04488	0.97315	0.97116
	9049.67	0.95015	0.99742	1.04831	0.97727	0.97457
	9051.29	0.95456	0.99298	1.04584	0.98354	0.98193
	9053.08	0.95612	0.98961	1.04024	0.99501	0.99401
	9054.79	0.95843	0.99117	1.0332	1.00621	1.00589
	9056.48	0.96629	0.9902	1.0276	1.01244	1.01309
	9058.29	0.97572	0.99043	1.02057	1.01417	1.01545
	9060.07	0.98811	0.98908	1.01451	1.01613	1.01756
	9061.89	0.99634	0.98647	1.00731	1.0181	1.01965
	9063.68	1.00388	0.9871	1.0048	1.01864	1.02132
	9065.62	1.01122	0.99119	0.99894	1.0172	1.02048
	9067.5	1.02286	0.99415	0.99555	1.01412	1.01704
	9069.3	1.03442	0.99959	0.99348	1.00878	1.01221
	9071.3	1.04191	1.0055	0.98816	1.00001	1.00419
	9073.22	1.04158	1.00894	0.98549	0.99106	0.99448
	9075.09	1.03226	1.01202	0.98294	0.98253	0.98532
	9077.08	1.01451	1.0161	0.98179	0.9755	0.97854
	9079.09	1.00044	1.01834	0.98088	0.97152	0.97487
	9081.09	0.98414	1.01895	0.98018	0.97158	0.97446
	9083.1	0.97116	1.01824	0.97957	0.97376	0.97641
	9085.2	0.95962	1.01515	0.97624	0.97668	0.97955
	9087.29	0.95492	1.00884	0.97676	0.97709	0.9799
	9089.28	0.95073	1.00173	0.97517	0.9745	0.97685
	9091.51	0.93909	0.99164	0.97466	0.9698	0.97122
	9093.62	0.92852	0.9833	0.97475	0.96335	0.96446
	9095.7	0.91573	0.97567	0.97575	0.95916	0.95965
	9097.91	0.91014	0.96788	0.97459	0.95944	0.95885
	9100.1	0.91366	0.96284	0.97453	0.96127	0.96069
	9102.32	0.92478	0.95973	0.97726	0.96381	0.96347
	9104.51	0.9402	0.9591	0.97622	0.96954	0.96908
	9106.84	0.95648	0.96117	0.97714	0.97898	0.97816
	9109.11	0.96924	0.96609	0.97631	0.98828	0.98823
	9111.31	0.97861	0.97215	0.97893	0.9973	0.99807
	9113.73	0.98344	0.97975	0.97983	1.00669	1.00786
	9116.03	0.98427	0.98371	0.97987	1.01356	1.01542
	9118.31	0.98521	0.98864	0.98317	1.01786	1.02074
	9120.76	0.99245	0.98978	0.98503	1.01859	1.02167
	9123.11	1.00647	0.99132	0.99051	1.01715	1.01961
	9125.53	1.032	0.99359	0.99852	1.01447	1.01716
	9127.95	1.05702	0.99594	1.00574	1.01263	1.01525
	9130.39	1.06859	0.99734	1.01032	1.01124	1.01361
	9132.92	1.07044	0.99998	1.01493	1.01078	1.01244
	9135.31	1.0664	1.00213	1.01423	1.01023	1.01215
	9137.91	1.05859	1.00672	1.01779	1.00903	1.01173
	9140.42	1.04698	1.00913	1.01676	1.00818	1.00943
	9142.94	1.03074	1.00984	1.01827	1.00818	1.00877
	9145.54	1.0103	1.00868	1.0157	0.99899	0.99937
	9148.14	0.98604	1.00659	1.01491	0.99819	0.99822
	9150.72	0.96314	1.00458	1.0142	1.00014	0.99927
	9153.32	0.94047	1.00211	1.01204	0.99714	0.99649
	9156.03	0.91991	1.00037	1.01022	0.99642	0.99598
	9158.72	0.9139	1.00047	1.01085	0.99616	0.99537
	9161.33	0.91878	0.99774	1.00403	0.99502	0.99422
	9164.13	0.93672	0.99917	1.00021	0.99381	0.99368
	9166.82	0.95671	1.00069	0.99541	0.9939	0.99471
	9169.53	0.97916	1.00063	0.98768	0.99818	0.99905
	9172.33	0.99294	1.00235	0.98633	0.99894	0.99972
	9175.14	1.00077	1.00259	0.98235	1.00263	1.004
	9177.94	1.00284	1.00399	0.9838	1.00849	1.00974
	9180.75	1.00162	1.00416	0.98859	1.00655	1.00742
	9183.64	0.99964	1.00484	0.99189	1.00177	1.00215
	9186.54	0.99937	1.00516	0.99725	0.99941	1.00022
	9189.32	0.99923	1.00482	0.99753	0.99783	0.99829
	9192.36	0.99713	1.00438	0.99691	0.99738	0.99774
	9195.24	0.9949	1.00337	0.9976	0.99715	0.99807
	9198.14	0.99641	1.00279	0.99542	0.99799	0.99923
	9201.13	1.00718	1.00154	0.99474	0.99888	0.99946
	9204.14	1.02333	1.00059	0.99082	0.99837	0.99865
	9207.12	1.03598	0.99825	0.98981	0.9971	0.99781
	9210.14	1.04125	0.99697	0.99022	0.99664	0.9968
	9213.23	1.04109	0.99512	0.99087	0.99737	0.99632
	9216.33	1.03867	0.99392	0.99603	0.99776	0.99692
	9219.33	1.03196	0.993	0.99917	0.99853	0.99837
	9222.54	1.02022	0.99292	1.00199	1.00025	0.99955
	9225.63	1.00718	0.99298	1.00487	1.00137	1.00035
	9228.74	0.99276	0.99316	1.00273	1.00194	1.00192
	9231.95	0.98094	0.99316	1.00258	1.00299	1.0028
	9235.14	0.97135	0.99409	0.99803	1.00426	1.00434
	9238.35	0.96808	0.99492	1.00026	1.0047	1.00409
	9241.58	0.9694	0.99635	0.99652	1.00442	1.00494
	9244.84	0.97318	0.99741	0.9986	1.00446	1.00469
	9248.15	0.97601	0.99846	0.99783	1.00442	1.00373
	9251.33	0.97775	0.99972	1.00047	1.00374	1.00305
	9254.75	0.98026	1.00038	1.00249	1.0027	1.0026
	9258.06	0.9832	1.00117	1.00343	1.00323	1.00329
	9261.35	0.98672	1.00181	1.00523	1.00393	1.00346
	9264.75	0.99181	1.00196	1.00302	1.00385	1.00437
	9268.16	0.99672	1.00215	1.00272	1.00394	1.00452
	9271.56	1.00158	1.00271	0.99918	1.00478	1.00486
	9274.96	1.00519	1.00257	0.99667	1.0046	1.00476
	9278.49	1.00831	1.00211	0.99594	1.00147	1.00243
	9281.95	1.0111	1.00143	0.99572	0.99996	1.00108
	9285.39	1.01378	1.00174	0.99803	0.99962	0.99927
	9288.97	1.01638	1.00114	0.99818	0.99792	0.99725
	9292.49	1.01879	1.00088	0.99855	0.99727	0.99659
	9295.94	1.02059	1.0005	0.99924	0.99836	0.99764
	9299.59	1.02018	0.99936	0.99817	0.99686	0.99523
	9303.14	1.017	0.99941	0.99712	0.99691	0.99565
	9306.75	1.01271	0.99901	0.99576	0.99702	0.99566
	9310.35	1.00735	0.99887	0.99714	0.99786	0.99652
	9314.05	1.00295	0.99806	0.99446	0.99768	0.99639
	9317.77	0.99894	0.99818	0.99454	0.99796	0.99656
	9321.34	0.99726	0.99781	0.99614	0.99945	0.99853
	9325.16	0.99722	0.99733	0.99488	0.99882	0.99787
	9328.85	0.99774	0.99741	0.99767	0.99921	0.99904
	9332.56	0.99639	0.99703	0.99747	1.00002	0.99908
	9336.39	0.99324	0.99707	0.9981	1.00051	1.0001
	9340.18	0.98866	0.99704	0.99927	1.00127	0.99964
	9343.98	0.98698	0.99666	0.99715	1.00099	1.00027
	9347.74	0.98863	0.99683	0.99487	1.00063	0.99981
	9351.66	0.99101	0.99674	0.99527	1.00099	1.00004
	9355.54	0.99256	0.99684	0.9955	1.00085	0.99991
	9359.36	0.99452	0.9964	0.99521	0.99999	0.99911
	9363.35	0.99687	0.99694	0.99805	0.99966	0.99897
	9367.26	0.99908	0.99651	1.00188	1.00019	0.99892
	9371.18	1.00135	0.99686	1.00349	1.00002	0.99913
	9375.17	1.00351	0.99668	1.00361	0.99982	1.0001
	9379.17	1.0056	0.99686	1.00552	1.00002	1.00099
	9383.16	1.00755	0.9972	1.0054	1.00052	1.00068
	9387.17	1.00898	0.99706	1.0035	1.00057	1.00056
	9391.25	1.01025	0.99743	1.00395	1.00095	1.00185
	9395.37	1.01126	0.9977	1.00389	1.00125	1.00189
	9399.49	1.01124	0.99798	1.00073	1.00112	1.00156
	9403.56	1.01049	0.99824	1.00224	1.00031	1.00122
	9407.64	1.00859	0.99859	1.00169	0.99968	1.00079
	9411.78	1.00585	0.99887	1.00163	0.99995	1.00037
	9415.94	1.00288	0.99911	1.00203	0.99967	1.00045
	9420.16	1.00144	0.99939	1.00192	0.99924	1.00059
	9424.36	1.00066	1.00006	1.00079	0.99938	1.00086
	9428.53	1.00086	0.99929	0.9993	0.99939	1.00031
	9432.85	1.00121	0.99984	0.99561	0.99909	1.00011
	9437.17	1.00139	0.99986	0.99473	0.99863	1.00006
	9441.44	1.00093	0.99979	0.99459	0.99895	0.99973
	9445.75	1.00004	0.99976	0.9946	0.99901	0.99953
	9450.08	0.99868	0.99932	0.99481	0.99859	0.99951
	9454.36	0.99763	0.99897	0.99545	0.9987	0.99962
	9458.77	0.99734	0.99946	0.99748	0.99856	0.9992
	9463.17	0.99751	0.99914	0.99974	0.99794	0.99869
	9467.56	0.99743	0.99822	1.00053	0.99735	0.99855
	9471.97	0.99745	0.99869	1.00141	0.9976	0.99875
	9476.45	0.99784	0.99972	1.00219	0.99819	0.99857
	9480.97	0.9988	0.99917	1.00244	0.99819	0.99894
	9485.48	1.0001	0.9992	1.00175	0.99862	0.99942
	9489.98	1.00164	0.99918	1.00082	0.99917	0.99967
	9494.47	1.00312	0.99882	0.99996	0.99938	0.99966
	9498.98	1.00456	0.99883	1.00148	0.99935	0.99973
	9503.58	1.00592	0.99897	1.00068	0.99975	0.99985
	9508.2	1.00683	0.99854	0.99818	1.0001	1.0002
	9512.79	1.00707	0.99833	0.9991	1.00032	0.99953
	9517.42	1.00634	0.99869	1.00068	1	0.99997
	9522.09	1.00498	0.99909	1.00114	1.00051	1.00017
	9526.81	1.00331	0.99954	1.00081	1.00071	1.00009
	9531.49	1.0019	0.99993	0.99984	1.00054	1.00024
	9536.17	1.0012	0.99967	0.99858	1.00065	1.00048
	9540.9	1.00055	0.99965	1.0008	1.00119	1.00063
	9545.59	1.00022	1.00029	0.99869	1.00124	1.00018
	9550.37	0.99997	1.00056	0.9993	1.00056	1.0001
	9555.19	0.99978	1.00059	0.99985	1.00052	1.00012
	9560.02	0.99969	1.00066	1.00024	1.00058	0.99997
	9564.8	0.9993	1.00104	1.00095	1.00034	0.99938
	9569.69	0.99906	1.00133	1.00256	0.99995	0.99989
	9574.59	0.99876	1.00156	1.00286	1.00027	1.00058
	9579.5	0.99827	1.00142	1.00319	1.00066	0.99986
	9584.39	0.99794	1.0018	1.00178	1.00009	1.00053
	9589.33	0.99766	1.00145	1.0013	0.99982	1.0008
	9594.19	0.99768	1.00187	0.99984	0.99988	1.00058
	9599.17	0.99782	1.0021	1.00089	1.00003	0.99983
	9604.18	0.99799	1.00219	1.00073	0.99971	0.99999
	9609.17	0.9983	1.00263	1.00278	0.99985	0.99934
	9614.2	0.99849	1.00249	1.00266	1.00041	0.99999
	9619.28	0.99871	1.00266	1.00281	0.99981	1.00008
	9624.38	0.99908	1.00325	1.0027	0.99991	0.99975
	9629.48	0.99925	1.00223	1.00027	1.00008	1.0002
	9634.58	0.99936	1.00255	1.00042	1.00044	0.9999
	9639.7	0.99924	1.00291	1.0012	1	1.00009
	9644.78	0.99891	1.00255	1.00067	1.00006	1.00027
	9649.98	0.99862	1.00251	0.99972	1.0007	1.00029
	9655.2	0.99822	1.00258	0.99969	1.00093	1.00023
	9660.39	0.99771	1.00248	0.99991	1.0012	1.00087
	9665.59	0.99706	1.00235	1.00071	1.00169	1.0016
	9670.89	0.99647	1.00223	1.00164	1.00191	1.00122
	9676.2	0.99604	1.00214	1.00137	1.00159	1.00093
	9681.5	0.99549	1.00238	1.00217	1.00128	1.00125
	9686.83	0.99495	1.00238	1.00315	1.00162	1.00118
	9692.09	0.99429	1.00217	1.00293	1.0021	1.00104
	9697.42	0.99388	1.00212	1.00244	1.00197	1.00136
	9702.81	0.99364	1.00245	1.00316	1.00191	1.00189
	9708.21	0.99297	1.00244	1.00477	1.00328	1.00247
	9713.63	0.99254	1.00233	1.00373	1.00238	1.00134
	9719	0.9921	1.00265	1.0009	1.00207	1.00131
	9724.49	0.99165	1.00252	1.00167	1.00247	1.00181
	9729.99	0.99117	1.00285	1.00323	1.00286	1.00184
	9735.54	0.99076	1.00244	1.00147	1.00289	1.00175
	9741.02	0.99054	1.00228	1.00037	1.00222	1.00199
	9746.51	0.99026	1.00236	1.00171	1.00253	1.00213
	9751.99	0.99007	1.00248	0.99991	1.00291	1.00188
	9757.64	0.98967	1.00271	1.0002	1.00235	1.00203
	9763.24	0.98943	1.00256	0.99917	1.00226	1.00247
	9272.51	1.00263	1.00278	0.99757	1.00468	1.00626
	9274.28	1.00466	1.00243	0.99692	1.0038	1.00521
	9276.68	1.0067	1.00262	0.9962	1.00268	1.0044
	9278.49	1.00831	1.00211	0.99594	1.00186	1.00397
	9281.17	1.01051	1.00128	0.99473	0.9999	1.00232
	9284.59	1.01306	1.00184	0.99842	0.99936	0.99919
	9287.45	1.01529	1.00149	0.99729	0.99884	0.99738
	9290.75	1.01745	1.00086	0.99885	0.99782	0.99602
	9293.5	1.0193	1.00083	0.99856	0.99728	0.99589
	9296.21	1.02074	1.00044	0.99931	0.99745	0.99701
	9299.58	1.02071	0.99936	0.99817	0.99722	0.99748
	9302.46	1.01808	0.99953	0.99752	0.99727	0.99757
	9305.75	1.01451	0.99905	0.99587	0.99684	0.99692
	9308.49	1.01035	0.99894	0.99586	0.99695	0.99707
	9311.22	1.00592	0.99885	0.99764	0.9971	0.99771
	9314.59	1.00172	0.99805	0.99432	0.99675	0.99828
	9317.45	0.99792	0.9982	0.99429	0.99738	0.99773
	9320.75	0.99575	0.99795	0.99633	0.99879	0.99901
	9323.5	0.99503	0.99738	0.99543	0.999	0.99963
	9326.2	0.99531	0.99731	0.99468	0.99853	1.00033
	9329.57	0.99569	0.99737	0.99797	0.99865	1.00134
	9332.47	0.99462	0.99704	0.99746	1.00353	1.00098
	9335.8	0.99231	0.99698	0.9979	1.00206	1.00182
	9338.53	0.98872	0.99728	0.99881	1.00183	1.00181
	9341.25	0.98527	0.99689	0.99954	1.00182	1.00188
	9344.61	0.98399	0.99667	0.9967	1.00159	1.00219
	9347.48	0.98504	0.99685	0.99501	1.00125	1.00145
	9350.75	0.98724	0.99668	0.99414	1.00171	1.00171
	9353.55	0.98861	0.99683	0.99689	1.00172	1.002
	9356.25	0.98953	0.99683	0.99502	1.00147	1.00202
	9359.63	0.99124	0.99644	0.99531	1.00107	1.00123
	9362.51	0.99299	0.99682	0.99671	1.00072	1.00111
	9365.8	0.99481	0.99699	1.00129	1.00094	1.00095
	9368.54	0.99638	0.99627	1.00241	1.00113	1.00085
	9371.24	0.99798	0.99685	1.00349	1.00111	1.00078
	9374.68	0.99985	0.99666	1.00331	1.00082	0.99938
	9377.6	1.00142	0.99679	1.00503	1.00105	0.9986
	9380.8	1.00308	0.99697	1.00573	1.00131	0.998
	9383.57	1.00443	0.99719	1.00514	1.00143	0.99766
	9386.3	1.00543	0.99713	1.00347	1.00144	0.99745
	9389.73	1.00657	0.99704	1.00365	1.00085	0.99842
	9392.62	1.00741	0.99766	1.00414	1.00073	0.99897
	9395.74	1.00816	0.9977	1.0034	1.00112	0.99884
	9398.6	1.00838	0.99779	1.00035	1.0005	0.9986
	9401.33	1.0079	0.99833	1.0015	1.0001	0.99838
	9404.8	1.00716	0.99829	1.00239	0.99959	0.9981
	9407.66	1.00565	0.99859	1.00168	0.99898	0.99784
	9410.66	1.00371	0.99874	1.0004	0.99925	0.99757
	9413.61	1.00147	0.99903	1.00306	0.99961	0.99759
	9416.42	0.99933	0.99912	1.00192	0.99993	0.99777
	9419.88	0.99803	0.99931	1.00198	0.99981	0.99802
	9422.73	0.99718	0.99997	1.00131	0.99994	0.99763
	9425.58	0.99688	1	1.0004	1.00007	0.99716
	9428.7	0.9971	0.99931	0.99914	1.00015	0.99664
	9432.34	0.9974	0.99983	0.99575	0.99988	0.99676
	9436.67	0.99778	0.99987	0.99473	0.99897	0.99717
	9440.46	0.99744	0.99983	0.99471	0.99923	0.99718
	9444.67	0.99685	0.99972	0.99439	0.99909	0.9982
	9448.58	0.99559	0.99974	0.99499	0.99894	0.99861
	9452.69	0.99427	0.99881	0.9948	0.99881	0.99874
	9456.7	0.99353	0.99922	0.99643	0.99903	0.99861
	9460.78	0.99361	0.99952	0.9985	0.99887	0.99827
	9464.9	0.99387	0.99881	1.00032	0.99811	0.998
	9468.78	0.99374	0.9982	1.00072	0.9977	0.99793
	9472.99	0.99385	0.99894	1.0016	0.99794	0.99806
	9476.81	0.99424	0.99966	1.00223	0.9984	0.99805
	9481.05	0.99522	0.99917	1.00243	0.9985	0.99853
	9484.81	0.99632	0.99919	1.00187	0.99879	0.99886
	9489.02	0.9979	0.99921	1.00104	0.99937	0.99912
	9492.76	0.99928	0.99905	1.00022	0.99928	0.9993
	9497.02	1.00081	0.99866	1.00025	0.99897	0.9996
	9500.72	1.0021	0.99893	1.00199	0.9987	0.99968
	9505	1.00348	0.99889	0.99995	0.99873	0.99974
	9508.72	1.00427	0.99851	0.99825	0.9993	1.00012
	9512.94	1.00469	0.99834	0.99919	0.99914	0.99954
	9516.66	1.00427	0.99864	1.00079	0.99921	1.0005
	9520.92	1.00345	0.99897	1.0006	0.9995	1.00097
	9524.61	1.00193	0.99933	1.0019	0.9999	1.00083
	9528.9	1.0007	0.99972	1.00006	1.00021	1.00057
	9532.58	0.99967	0.99996	0.99965	1.00024	1.00059
	9536.89	0.99923	0.99965	0.9991	1.00019	1.00099
	9540.54	0.99875	0.99959	1.00114	1.00052	1.00117
	9544.88	0.99865	1.00023	0.99826	1.0002	1.00081
	9548.54	0.99839	1.00053	1.00003	0.99993	1.00084
	9552.88	0.99854	1.00058	0.99889	0.99954	1.00103
	9556.52	0.99845	1.00059	1.00023	0.99948	1.00116
	9560.86	0.99858	1.00074	1.00032	0.99993	1.00106
	9564.5	0.99836	1.00105	1.00086	0.9996	1.00061
	9568.83	0.99839	1.00108	1.00227	0.99947	1.00076
	9572.5	0.99823	1.00197	1.00332	0.99966	1.0009
	9576.81	0.99825	1.00128	1.00262	1.00028	1.00057
	9580.49	0.99793	1.00148	1.00322	1.00083	1.00014
	9584.8	0.99787	1.00176	1.00181	1.00081	1.00026
	9588.5	0.99771	1.00144	1.0018	1.00078	0.99959
	9592.85	0.99804	1.00163	0.9997	1.00085	0.99925
	9596.53	0.99814	1.00219	1.00015	1.0006	0.99892
	9600.82	0.99863	1.00209	1.00108	1.00015	0.99867
	9604.51	0.99893	1.00223	1.00092	0.99986	0.99878
	9608.79	0.99949	1.00265	1.00286	0.99958	0.99851
	9612.51	0.99978	1.0025	1.00231	0.9998	0.99928
	9616.81	1.00032	1.00253	1.00303	0.99976	0.99998
	9620.48	1.00066	1.00275	1.00273	0.99971	1.00028
	9624.77	1.00128	1.00314	1.00245	1.00008	1.00031
	9628.44	1.00164	1.0022	1.00032	0.99997	1.00038
	9633.82	1.00217	1.00245	1.00024	1.00039	1.00015
	9639.08	1.00249	1.00297	1.00122	1.00007	1.00023
	9643.6	1.00243	1.00258	1.00099	1.00015	1.00048
	9648.77	1.00254	1.00249	0.99974	1.00029	1.00054
	9653.78	1.00255	1.00256	0.99967	1.00026	1.00041
	9658.8	1.00243	1.00257	0.99978	1.0001	1.00069
	9663.89	1.00226	1.00233	1.0003	1.00048	1.00128
	9668.37	1.00189	1.00237	1.00134	1.00063	1.0012
	9673.7	1.00186	1.0021	1.00181	1.00016	1.00068
	9678.97	1.00183	1.00222	1.00132	0.99982	1.00054
	9683.65	1.00163	1.00246	1.0028	0.99985	1.0007
	9688.74	1.00155	1.00232	1.00324	1.00014	1.00069
	9693.49	1.00129	1.00213	1.0028	1.00059	1.00049
	9698.72	1.00138	1.00217	1.00248	1.00058	1.00059
	9703.94	1.00161	1.00247	1.00347	1.00082	1.00089
	9708.43	1.00137	1.00244	1.00474	1.00096	1.00065
	9713.65	1.00142	1.00233	1.00372	1.00087	1.0005
	9718.65	1.00146	1.00268	1.00088	1.00051	1.00034
	9723.71	1.0015	1.00242	1.00136	1.00056	1.00046
	9728.84	1.00158	1.00294	1.00316	1.00059	1.00046
	9733.33	1.0015	1.0026	1.00329	1.00049	1.00028
	9738.61	1.00181	1.00226	0.99954	1.00043	1.00023
	9743.82	1.00212	1.00231	1.00121	1.00018	1.00028
	9748.62	1.00233	1.00241	1.00175	1.00042	1.00014
	9753.72	1.00271	1.00253	0.99941	1.00095	0.99986
	9758.26	1.00281	1.00273	1.00025	1.0004	0.99978
	9763.54	1.00315	1.00254	0.99927	1.0003	1.00003
	9768.89	1.00345	1.00213	1.00104	1.00021	1.00028
	9773.54	1.00345	1.0021	1.0024	1.00013	1.0005
	9778.67	1.00352	1.00228	1.00154	1.00004	1.00074

## Sheet: Fig 1i
		Cu/MgO-data	Cu/MgO-fit	PtCu/MgO-data	PtCu/MgO-fit
	R+a (Å)	FT k3χ(k)
	0	0.06075	0.33816	0.0022	0.36999
	0.03068	0.15334	0.34882	0.13401	0.38489
	0.06136	0.28023	0.37708	0.25995	0.42369
	0.09204	0.39537	0.41458	0.37026	0.47362
	0.12272	0.48906	0.45257	0.45816	0.52245
	0.1534	0.55495	0.48414	0.51807	0.56117
	0.18408	0.58852	0.50449	0.54593	0.58397
	0.21476	0.58707	0.51089	0.53944	0.58784
	0.24544	0.54984	0.50255	0.49823	0.57245
	0.27612	0.47813	0.48091	0.42391	0.5404
	0.3068	0.37555	0.45007	0.32009	0.49791
	0.33748	0.24883	0.41746	0.19223	0.45576
	0.36816	0.11625	0.39401	0.04818	0.42928
	0.39884	0.1132	0.39168	0.10779	0.43359
	0.42951	0.25875	0.41711	0.26099	0.47349
	0.46019	0.41292	0.46676	0.40448	0.5398
	0.49087	0.5526	0.53011	0.52852	0.61733
	0.52155	0.6661	0.59568	0.62414	0.69222
	0.55223	0.74389	0.65401	0.68351	0.7542
	0.58291	0.77822	0.69832	0.70041	0.79661
	0.61359	0.76331	0.7247	0.67063	0.81648
	0.64427	0.69587	0.73246	0.59228	0.81504
	0.67495	0.57559	0.72483	0.46604	0.79854
	0.70563	0.40647	0.70976	0.29527	0.77924
	0.73631	0.20618	0.70025	0.0863	0.77482
	0.76699	0.15906	0.71226	0.1551	0.80375
	0.79767	0.41106	0.7587	0.41505	0.87635
	0.82835	0.71367	0.84247	0.68364	0.98914
	0.85903	1.02561	0.95569	0.94804	1.12825
	0.88971	1.32889	1.08462	1.19543	1.27653
	0.92039	1.60787	1.21484	1.41373	1.41799
	0.95107	1.84826	1.33378	1.59252	1.53963
	0.98175	2.03769	1.4319	1.72415	1.63224
	1.01243	2.16655	1.50349	1.80488	1.69121
	1.04311	2.22918	1.54764	1.83642	1.71755
	1.07379	2.22509	1.56945	1.82761	1.71927
	1.10447	2.16071	1.58112	1.79645	1.71253
	1.13515	2.05172	1.60222	1.77118	1.72148
	1.16583	1.92615	1.65697	1.78756	1.77418
	1.1965	1.82656	1.76744	1.87869	1.89361
	1.22718	1.80495	1.94492	2.06028	2.08805
	1.25786	1.90206	2.18609	2.32437	2.34879
	1.28854	2.12272	2.47607	2.64655	2.65579
	1.31922	2.43682	2.79437	2.99704	2.98497
	1.3499	2.80136	3.11942	3.34739	3.31271
	1.38058	3.1764	3.43092	3.67284	3.6179
	1.41126	3.52954	3.71085	3.95294	3.88262
	1.44194	3.83568	3.94398	4.1716	4.09246
	1.47262	4.076	4.11817	4.31701	4.23663
	1.5033	4.23729	4.22457	4.38166	4.30803
	1.53398	4.31147	4.25771	4.36221	4.30317
	1.56466	4.29529	4.21548	4.25923	4.22198
	1.59534	4.18988	4.099	4.07684	4.06746
	1.62602	4.00031	3.91227	3.82224	3.84524
	1.6567	3.73496	3.66181	3.50502	3.563
	1.68738	3.40479	3.35609	3.1365	3.22984
	1.71806	3.02258	3.00503	2.72897	2.85565
	1.74874	2.60209	2.61937	2.29501	2.45055
	1.77942	2.15738	2.2102	1.84696	2.02447
	1.8101	1.70231	1.78877	1.39684	1.58703
	1.84078	1.25063	1.36669	0.95748	1.1481
	1.87146	0.81833	0.95811	0.55045	0.72112
	1.90214	0.43974	0.59024	0.27884	0.3488
	1.93282	0.29351	0.3644	0.43614	0.31376
	1.9635	0.53029	0.47565	0.76017	0.6378
	1.99418	0.83821	0.75542	1.08236	0.99333
	2.02485	1.12774	1.04861	1.37809	1.32836
	2.05553	1.38301	1.32002	1.63982	1.63001
	2.08621	1.59866	1.55854	1.86367	1.89119
	2.11689	1.77251	1.75908	2.04756	2.10719
	2.14757	1.90447	1.91938	2.19126	2.27557
	2.17825	1.99678	2.03959	2.29684	2.39668
	2.20893	2.05459	2.12254	2.36931	2.47427
	2.23961	2.08656	2.1741	2.41701	2.51612
	2.27029	2.10505	2.20342	2.45157	2.53415
	2.30097	2.12532	2.22262	2.48685	2.54379
	2.33165	2.16332	2.24552	2.53678	2.56213
	2.36233	2.23184	2.28534	2.61215	2.60452
	2.39301	2.33657	2.35145	2.71754	2.68054
	2.42369	2.47402	2.44663	2.8497	2.79099
	2.45437	2.6325	2.56617	2.99822	2.92757
	2.48505	2.79524	2.69902	3.14796	3.07524
	2.51573	2.94377	2.8305	3.28189	3.21571
	2.54641	3.06057	2.94496	3.3835	3.33071
	2.57709	3.13077	3.02789	3.43858	3.40417
	2.60777	3.14312	3.06725	3.43622	3.42352
	2.63845	3.0905	3.05431	3.36948	3.38039
	2.66913	2.97013	2.98394	3.2356	3.27082
	2.69981	2.78359	2.85477	3.03598	3.09522
	2.73049	2.53647	2.66904	2.77599	2.85805
	2.76117	2.23804	2.43229	2.46447	2.56742
	2.79184	1.90054	2.15291	2.11316	2.23443
	2.82252	1.53847	1.84158	1.73596	1.87247
	2.8532	1.16783	1.51058	1.3481	1.49655
	2.88388	0.8054	1.17314	0.96529	1.12269
	2.91456	0.46918	0.84282	0.60292	0.76813
	2.94524	0.18973	0.53345	0.27582	0.45502
	2.97592	0.16219	0.26261	0.04249	0.23872
	3.0066	0.33233	0.11201	0.24087	0.25757
	3.03728	0.46283	0.23466	0.40494	0.39756
	3.06796	0.53245	0.37229	0.50526	0.515
	3.09864	0.54029	0.46572	0.5415	0.58363
	3.12932	0.49136	0.51079	0.51738	0.60073
	3.16	0.39592	0.51001	0.44048	0.57013
	3.19068	0.27401	0.46888	0.32413	0.49912
	3.22136	0.18549	0.3949	0.20146	0.39728
	3.25204	0.25093	0.29704	0.19196	0.27631
	3.28272	0.41514	0.18549	0.34384	0.15299
	3.3134	0.59618	0.07569	0.54092	0.08619
	3.34408	0.76762	0.07123	0.7422	0.16078
	3.37476	0.91727	0.1657	0.93274	0.25963
	3.40544	1.03837	0.25001	1.10395	0.34101
	3.43612	1.12805	0.31295	1.25044	0.39608
	3.4668	1.18683	0.35079	1.36922	0.42167
	3.49748	1.21823	0.36234	1.45929	0.41751
	3.52816	1.22802	0.34843	1.52109	0.3856
	3.55884	1.2231	0.31164	1.55592	0.32978
	3.58952	1.20996	0.25595	1.56535	0.2553
	3.62019	1.19311	0.18641	1.55066	0.16839
	3.65087	1.17373	0.10876	1.51244	0.07579
	3.68155	1.14939	0.03004	1.45048	0.01717
	3.71223	1.11477	0.05025	1.36392	0.10109
	3.74291	1.06329	0.11815	1.25164	0.1733
	3.77359	0.98877	0.17403	1.11289	0.22895
	3.80427	0.88701	0.21435	0.94798	0.26523
	3.83495	0.75717	0.23724	0.75933	0.28084
	3.86563	0.60376	0.24217	0.55378	0.276
	3.89631	0.44242	0.22989	0.3524	0.25233
	3.92699	0.32217	0.20233	0.24478	0.21267
	3.95767	0.34556	0.16233	0.36683	0.16085
	3.98835	0.50985	0.11346	0.59487	0.10153
	4.01903	0.72415	0.05977	0.84012	0.04141
	4.04971	0.94431	0.0079	1.0772	0.03271
	4.08039	1.15021	0.04743	1.29327	0.08454
	4.11107	1.32931	0.09244	1.47909	0.13074
	4.14175	1.47267	0.12832	1.62759	0.16546
	4.17243	1.57408	0.15296	1.7336	0.18657
	4.20311	1.6299	0.16526	1.79398	0.19327
	4.23379	1.63911	0.16505	1.80763	0.18589
	4.26447	1.60323	0.15306	1.77559	0.16575
	4.29515	1.52636	0.13082	1.70092	0.13503
	4.32583	1.41498	0.10048	1.58868	0.09659
	4.35651	1.27792	0.06467	1.44566	0.05407
	4.38719	1.12638	0.0264	1.28036	0.01673
	4.41786	0.97404	0.01337	1.10289	0.03917
	4.44854	0.83722	0.04812	0.92526	0.07596
	4.47922	0.73381	0.07825	0.76201	0.10664
	4.5099	0.67814	0.10137	0.6308	0.12862
	4.54058	0.67192	0.11623	0.55017	0.14069
	4.57126	0.70117	0.12223	0.52874	0.14253
	4.60194	0.7454	0.11946	0.554	0.13456
	4.63262	0.78758	0.10861	0.60105	0.11791
	4.6633	0.81704	0.09094	0.64898	0.09429
	4.69398	0.8286	0.06808	0.68564	0.06581
	4.72466	0.82092	0.04201	0.70559	0.03511
	4.75534	0.79526	0.01517	0.70761	0.01005
	4.78602	0.75454	0.01357	0.69308	0.02946
	4.8167	0.70251	0.03699	0.66494	0.05455
	4.84738	0.64309	0.05685	0.62693	0.07473
	4.87806	0.57973	0.07153	0.58299	0.08851
	4.90874	0.51491	0.08024	0.53677	0.09524
	4.93942	0.4499	0.08274	0.4912	0.09487
	4.9701	0.38493	0.07924	0.44851	0.08789
	5.00078	0.31989	0.07037	0.41048	0.07524
	5.03146	0.25615	0.05712	0.37925	0.05824
	5.06214	0.20042	0.04072	0.35833	0.03854
	5.09282	0.17224	0.02266	0.35295	0.01862
	5.1235	0.19686	0.00594	0.36858	0.0112
	5.15418	0.26829	0.01506	0.40787	0.02663
	5.18486	0.36405	0.03023	0.46891	0.04226
	5.21553	0.4701	0.04257	0.54658	0.05435
	5.24621	0.57838	0.0512	0.63465	0.062
	5.27689	0.68303	0.0557	0.72701	0.06489
	5.30757	0.7792	0.05605	0.818	0.06313
	5.33825	0.8627	0.05249	0.90252	0.05718
	5.36893	0.93001	0.04558	0.97612	0.04781
	5.39961	0.97839	0.03607	1.03502	0.03604
	5.43029	1.00594	0.0249	1.07626	0.02323
	5.46097	1.0117	0.01331	1.09774	0.01209
	5.49165	0.99561	0.00569	1.09829	0.01182
	5.52233	0.95857	0.01256	1.07766	0.02086
	5.55301	0.90227	0.02142	1.03656	0.02968
	5.58369	0.82919	0.02845	0.97651	0.03616
	5.61437	0.74238	0.03301	0.89981	0.03974
	5.64505	0.64536	0.03492	0.8094	0.0403
	5.67573	0.54194	0.03423	0.70869	0.03802
	5.70641	0.43607	0.03123	0.60153	0.03329
	5.73709	0.33185	0.02632	0.49212	0.02671
	5.76777	0.23386	0.02008	0.38523	0.01904
	5.79845	0.14909	0.0132	0.28716	0.01147
	5.82913	0.09591	0.0069	0.2085	0.00722
	5.85981	0.10521	0.00549	0.16852	0.01051
	5.89049	0.15244	0.00994	0.18136	0.01609
	5.92117	0.20435	0.01457	0.22826	0.0208
	5.95185	0.25257	0.018	0.28529	0.02393
	5.98253	0.29616	0.01995	0.34167	0.02528
	6.0132	0.33606	0.02038	0.39362	0.02487
	6.04388	0.37356	0.01941	0.43992	0.02291
	6.07456	0.40962	0.01728	0.48025	0.01971
	6.10524	0.44452	0.01431	0.51448	0.01569
	6.13592	0.47781	0.01093	0.54237	0.01135
	6.1666	0.50839	0.00769	0.56352	0.00745
	6.19728	0.53475	0.00546	0.57736	0.00541
	6.22796	0.55525	0.00528	0.58329	0.00637
	6.25864	0.56837	0.00658	0.58076	0.00853
	6.28932	0.57286	0.00797	0.56941	0.0104
	6.32	0.56793	0.00886	0.54924	0.01153
	6.35068	0.55328	0.00909	0.52062	0.01189
	6.38136	0.52914	0.00872	0.48437	0.01155
	6.41204	0.49629	0.00791	0.44177	0.01071
	6.44272	0.45595	0.00689	0.39451	0.0096
	6.4734	0.40973	0.00598	0.34468	0.00848
	6.50408	0.35957	0.00545	0.29469	0.00755
	6.53476	0.30756	0.0054	0.24717	0.0069
	6.56544	0.25591	0.00562	0.20493	0.00644
	6.59612	0.20679	0.00583	0.1706	0.00601
	6.6268	0.16224	0.0058	0.146	0.00543
	6.65748	0.1241	0.00542	0.13106	0.00462
	6.68816	0.0939	0.00468	0.12335	0.00357
	6.71884	0.0726	0.00363	0.11935	0.00239
	6.74952	0.06018	0.00235	0.11651	0.0014
	6.7802	0.0554	0.000978675	0.11439	0.00152
	6.81087	0.057	0.000571438	0.11472	0.00252
	6.84155	0.06478	0.00182	0.12052	0.00356
	6.87223	0.07895	0.00295	0.13408	0.0044
	6.90291	0.09896	0.00386	0.15539	0.00498
	6.93359	0.1234	0.00453	0.18236	0.00533
	6.96427	0.15051	0.00497	0.21213	0.0055
	6.99495	0.17846	0.00523	0.24192	0.00559
	7.02563	0.20551	0.00538	0.26932	0.00569
	7.05631	0.23013	0.00546	0.29236	0.00585
	7.08699	0.251	0.0055	0.3095	0.00608
	7.11767	0.26713	0.0055	0.31973	0.0063
	7.14835	0.27789	0.00542	0.32253	0.00644
	7.17903	0.28309	0.00524	0.31799	0.00646
	7.20971	0.28304	0.00493	0.30687	0.00632
	7.24039	0.27866	0.00451	0.29078	0.00608
	7.27107	0.27151	0.00404	0.27241	0.0058
	7.30175	0.26396	0.00364	0.25575	0.00561
	7.33243	0.25899	0.00342	0.24596	0.00558
	7.36311	0.25988	0.00347	0.24819	0.00572
	7.39379	0.26926	0.00371	0.26524	0.00593
	7.42447	0.28822	0.00398	0.29614	0.00608
	7.45515	0.31599	0.00412	0.33723	0.00603
	7.48583	0.35047	0.00401	0.38421	0.00568
	7.51651	0.38906	0.00361	0.43325	0.00499
	7.54719	0.42914	0.00287	0.48124	0.00394
	7.57787	0.46838	0.00184	0.52571	0.00257
	7.60854	0.50479	0.000583936	0.56471	0.000955351
	7.63922	0.53669	0.000957286	0.59675	0.000804368
	7.6699	0.56273	0.00247	0.62073	0.00258
	7.70058	0.58189	0.00396	0.63596	0.00425
	7.73126	0.59346	0.00531	0.6421	0.00568
	7.76194	0.59704	0.0064	0.6392	0.00678
	7.79262	0.59258	0.00717	0.62766	0.00745
	7.8233	0.58034	0.00755	0.60824	0.00766
	7.85398	0.56086	0.00752	0.582	0.00742
	7.88466	0.53499	0.00711	0.55025	0.00677
	7.91534	0.50383	0.00638	0.51456	0.00587
	7.94602	0.4687	0.00547	0.47664	0.00496
	7.9767	0.43111	0.0046	0.43829	0.00445
	8.00738	0.3927	0.00409	0.40136	0.0047
	8.03806	0.35521	0.0042	0.36757	0.00559
	8.06874	0.32043	0.00484	0.33843	0.00673
	8.09942	0.29012	0.00566	0.31507	0.00777
	8.1301	0.26585	0.00639	0.29806	0.0085
	8.16078	0.24879	0.00685	0.28732	0.00881
	8.19146	0.23943	0.00697	0.28218	0.00864
	8.22214	0.23739	0.00669	0.28158	0.00799
	8.25282	0.24155	0.00603	0.28428	0.00689
	8.2835	0.25043	0.00504	0.28909	0.00543
	8.31418	0.26245	0.0038	0.29491	0.00377
	8.34486	0.2762	0.00242	0.30076	0.00221
	8.37554	0.29044	0.00116	0.30571	0.0018
	8.40621	0.30405	0.00121	0.30891	0.00299
	8.43689	0.316	0.00233	0.30957	0.00446
	8.46757	0.32536	0.00341	0.30694	0.00571
	8.49825	0.33126	0.00423	0.30042	0.00661
	8.52893	0.33299	0.00474	0.28958	0.00708
	8.55961	0.33001	0.0049	0.27416	0.0071
	8.59029	0.32201	0.00473	0.25416	0.0067
	8.62097	0.30895	0.00425	0.22986	0.00591
	8.65165	0.29111	0.00353	0.20175	0.00482
	8.68233	0.26911	0.00263	0.17059	0.00351
	8.71301	0.24392	0.00167	0.13739	0.00209
	8.74369	0.21689	0.000815291	0.10337	0.000673449
	8.77437	0.18975	0.000789363	0.07012	0.0007329
	8.80505	0.16461	0.00145	0.04046	0.00189
	8.83573	0.1438	0.00206	0.02433	0.00283
	8.86641	0.12939	0.00247	0.0357	0.00349
	8.89709	0.12218	0.00267	0.05496	0.00385
	8.92777	0.12092	0.00263	0.07171	0.00392
	8.95845	0.12288	0.0024	0.08399	0.00373
	8.98913	0.12516	0.00203	0.09158	0.00331
	9.01981	0.12572	0.00158	0.0951	0.00275
	9.05049	0.12363	0.00118	0.09598	0.00211
	9.08117	0.11906	0.001	0.09654	0.00147
	9.11185	0.11336	0.00113	0.09964	0.000976206
	9.14253	0.10895	0.00139	0.10776	0.000789717
	9.17321	0.10893	0.0016	0.12173	0.000914096
	9.20388	0.11566	0.0017	0.14057	0.0011
	9.23456	0.12934	0.00165	0.16228	0.00121
	9.26524	0.1481	0.00145	0.18468	0.00125
	9.29592	0.16928	0.00114	0.2058	0.00123
	9.3266	0.1904	0.000757622	0.224	0.00125
	9.35728	0.20946	0.00046853	0.23793	0.00137
	9.38796	0.22491	0.000605029	0.24659	0.00157
	9.41864	0.23567	0.000987848	0.2493	0.00181
	9.44932	0.24106	0.00136	0.24573	0.00203
	9.48	0.24076	0.00165	0.23584	0.00218
	9.51068	0.23485	0.00182	0.21995	0.00222
	9.54136	0.22372	0.00185	0.19865	0.00215
	9.57204	0.20806	0.00175	0.1728	0.00197
	9.60272	0.1888	0.00154	0.14349	0.00169
	9.6334	0.16709	0.00122	0.11205	0.00134
	9.66408	0.14419	0.000844578	0.08007	0.000989864
	9.69476	0.12148	0.000473111	0.04994	0.000729676
	9.72544	0.1003	0.00032188	0.02809	0.000698215
	9.75612	0.08196	0.000563392	0.03116	0.000866605
	9.7868	0.06743	0.000857346	0.04983	0.00107
	9.81748	0.05704	0.00109	0.06821	0.00122
	9.84816	0.05013	0.00123	0.08256	0.00128
	9.87884	0.04524	0.00127	0.09182	0.00124
	9.90952	0.04092	0.00123	0.09567	0.0011
	9.9402	0.03658	0.00112	0.09421	0.000899625
	9.97088	0.03298	0.000987123	0.08791	0.000680795

## Sheet: Fig 2a
	Pt/MgO		Cu/MgO		PtCu/MgO
	Temperature (℃)	CO Conversion (%)	Temperature (℃)	CO Conversion (%)	Temperature (℃)	CO Conversion (%)
	29.2	1.16279	28.2	0	28.2	0
	29.3	0	28.5	0	28.5	0
	29.4	0	28.8	0	28.8	0
	29.6	0	29.1	1.13636	29.1	0
	29.8	1.16279	29.4	0	29.4	0
	30.1	0	29.8	0	29.8	0
	30.5	0	30.2	0	30.2	0
	30.8	0	30.5	0	30.5	0
	31.2	1.16279	31	-1.13636	31	0
	31.6	1.16279	31.4	0	31.4	0
	32.2	0	31.9	0	31.9	0
	32.8	0	32.2	-1.13636	32.2	0
	33.2	1.16279	32.8	-2.27273	32.8	0
	33.7	0	33.3	-1.13636	33.3	0
	34.3	0	33.8	0	33.8	0
	34.8	-1.16279	34.3	0	34.3	0
	35.3	-2.32558	34.8	-1.13636	34.8	0
	36	1.16279	35.4	-2.27273	35.4	0
	36.5	1.16279	36.1	0	36.1	0
	37	1.16279	36.7	3.40909	36.7	0
	37.7	1.16279	37.5	0	37.5	0
	38.3	-2.32558	38.1	-2.27273	38.1	0
	39	-1.16279	38.7	-3.40909	38.7	0
	39.5	0	39.5	-2.27273	39.5	0
	40.3	-1.16279	40.1	-1.13636	40.1	0
	24.6	-1.08696	29.6	0	32.8	0
	24.9	0	30.9	2.24719	33	0
	25.2	1.08696	32.2	0	33.3	0
	25.5	2.17391	33.5	1.1236	33.6	0
	25.8	0	34.7	-1.1236	33.8	0
	26.1	0	35.9	-1.1236	34.1	2.29885
	26.4	0	37.1	-2.24719	34.3	1.14943
	26.7	0	38.2	-3.37079	34.6	1.14943
	27.1	-2.17391	39.4	0	34.9	2.29885
	27.4	-2.17391	40.4	0	35.3	2.29885
	27.7	0	41.5	1.1236	35.7	-1.14943
	28	-3.26087	42.4	1.1236	36	1.14943
	28.3	-4.34783	43.3	-1.1236	36.5	1.14943
	28.8	-2.17391	44.2	0	37.1	0
	29.1	-2.17391	45.2	1.1236	37.7	2.29885
	29.5	-2.17391	46	0	38.5	1.14943
	29.7	0	46.9	-1.1236	39.4	1.14943
	30	0	47.7	0	40.2	0
	30.4	0	48.4	0	41.1	-1.14943
	30.9	-2.17391	49.2	0	42	1.14943
	31.4	-2.17391	49.9	2.24719	42.9	1.14943
	31.9	-2.17391	50.6	4.49438	43.9	2.29885
	32.6	-2.17391	51.3	2.24719	45	1.14943
	33.3	0	52.1	0	45.8	1.14943
	34	1.08696	52.8	-1.1236	46.8	2.29885
	34.8	-2.17391	53.4	1.1236	47.7	4.5977
	35.5	-3.26087	54	0	48.6	3.44828
	36.3	0	54.6	-2.24719	49.4	3.44828
	37.1	1.08696	55.2	1.1236	50.2	3.44828
	37.7	-2.17391	55.8	1.1236	50.9	3.44828
	38.4	0	56.3	0	51.8	3.44828
	39.1	1.08696	57	-2.24719	52.5	3.44828
	39.9	-2.17391	57.5	-1.1236	53.3	3.44828
	40.7	0	58	0	54.1	4.5977
	41.5	-2.17391	58.5	1.1236	54.9	5.74713
	42.4	-2.17391	59	0	55.7	5.74713
	43.4	-2.17391	59.5	-2.24719	56.4	4.5977
	44.3	-3.26087	59.9	-2.24719	57.3	6.89655
	45.2	-2.17391	60.4	0	58.1	6.89655
	46	0	60.9	0	58.8	4.5977
	46.8	0	61.4	-2.24719	59.6	5.74713
	47.8	-3.26087	61.9	0	60.4	5.74713
	48.5	1.08696	62.5	-1.1236	61.3	6.89655
	49.5	3.26087	63.1	0	62.1	6.89655
	50.5	0	63.8	1.1236	62.9	6.89655
	51.5	0	64.3	-2.24719	63.8	8.04598
	52.3	1.08696	65.2	-1.1236	64.6	10.3448
	53.3	-2.17391	65.9	-1.1236	65.6	9.1954
	54.3	-2.17391	66.7	1.1236	66.2	9.1954
	55.2	2.17391	67.6	-1.1236	67.2	10.3448
	56.1	0	68.4	-1.1236	68	10.3448
	57	0	69.3	1.1236	68.8	10.3448
	58	0	70	1.1236	69.7	10.3448
	59.1	0	71	0	70.6	10.3448
	60.1	-3.26087	72	1.1236	71.4	12.6437
	60.8	-3.26087	72.9	0	72.2	11.4942
	61.9	0	73.7	-1.1236	73.1	13.7931
	62.9	0	74.6	-2.24719	73.8	13.7931
	63.9	2.17391	75.5	-1.1236	74.7	12.6437
	65	0	76.2	0	75.6	12.6437
	65.9	-3.26087	77.1	1.1236	76.4	14.9425
	66.9	-2.17391	77.8	1.1236	77.2	14.9425
	67.9	1.08696	78.6	1.1236	78	17.2414
	68.8	0	79.4	0	78.8	17.2414
	69.6	1.08696	80.1	-2.24719	79.6	18.3908
	70.7	2.17391	80.9	2.24719	80.5	17.2414
	71.6	0	81.7	1.1236	83.8	17.2414
	72.6	2.17391	82.4	-1.1236	84.6	20.6897
	73.5	1.08696	83.3	0	85.5	20.6897
	74.6	-2.17391	84.1	2.24719	86.3	22.9885
	75.5	0	84.9	1.1236	87.2	24.1379
	76.5	1.08696	85.5	0	87.9	25.2874
	77.5	0	86.4	-1.1236	88.8	27.5862
	78.4	-2.17391	87.2	1.1236	89.6	27.5862
	79.5	2.17391	88	0	90.4	28.7356
	80.5	0	88.8	0	91.3	31.0345
	81.4	1.08696	89.8	-1.1236	92.2	29.8851
	82.4	0	90.6	0	92.9	31.0345
	83.4	0	91.3	1.1236	93.9	34.4828
	84.2	1.08696	92.3	-1.1236	94.6	35.6322
	85.3	2.17391	93.1	1.1236	95.5	37.931
	86.3	3.26087	93.9	1.1236	96.3	40.2299
	87.1	3.26087	94.7	-1.1236	97.1	40.2299
	88.2	-2.17391	95.6	0	98	40.2299
	89.1	0	96.6	0	98.8	42.5287
	90.2	3.26087	97.3	0	99.7	42.5287
	91.2	1.08696	98.2	-2.24719	100.5	44.8276
	92.2	1.08696	98.9	-2.24719	101.4	47.1264
	93.2	2.17391	99.9	1.1236	102.2	49.4253
	94.1	2.17391	100.6	0	102.9	51.7241
	95.1	1.08696	101.4	-2.24719	103.9	54.023
	96	0	102.3	-1.1236	104.7	57.4713
	97.1	2.17391	103.1	0	105.4	60.9195
	98	3.26087	103.9	-1.1236	106.3	62.069
	99.1	4.34783	104.7	-1.1236	107.2	65.5172
	100	4.34783	105.6	0	107.9	70.1149
	100.9	2.17391	106.3	0	108.8	70.1149
	102.1	2.17391	107.2	1.1236	109.6	72.4138
	103	2.17391	108	0	110.5	74.7126
	104	2.17391	108.9	0	111.3	75.8621
	104.9	3.26087	109.7	0	112.1	79.3103
	105.9	2.17391	110.6	-1.1236	112.9	79.3103
	106.9	3.26087	111.3	1.1236	113.7	80.4598
	107.8	4.34783	112.1	0	114.7	81.6092
	108.8	4.34783	113.1	2.24719	115.5	83.9081
	109.8	4.34783	114	0	116.3	85.0575
	110.6	5.43478	114.7	-1.1236	117.1	86.2069
	111.7	4.34783	115.6	-2.24719	118.1	88.5058
	112.6	6.52174	116.4	-1.1236	118.9	88.5058
	113.5	5.43478	117.3	-1.1236	119.6	89.6552
	114.4	6.52174	118	-1.1236	120.5	91.954
	115.4	8.69565	118.8	-2.24719	121.4	93.1034
	116.4	6.52174	119.8	1.1236	122.2	93.1034
	117.4	7.6087	120.4	1.1236	123	93.1034
	118.3	6.52174	121.3	1.1236	123.8	94.2529
	119.2	5.43478	122.2	0	124.8	95.4023
	120.2	5.43478	123	1.1236	125.5	95.4023
	121.2	5.43478	123.8	1.1236	126.4	96.5517
	122.3	6.52174	124.7	2.24719	127.1	96.5517
	123.1	7.6087	125.5	1.1236	128	97.7011
	124	6.52174	126.3	0	128.8	98.8506
	125.1	5.43478	127.2	1.1236	129.7	98.8506
	126.1	7.6087	127.9	-1.1236	130.4	98.8506
	127.1	7.6087	128.7	0	131.3	100
	128	6.52174	129.7	-1.1236	132.1	100
	128.9	7.6087	130.4	1.1236	132.9	100
	129.8	9.78261	131.3	0	133.8	100
	130.9	9.78261	132.1	1.1236	134.6	100
	131.8	10.8696	133	1.1236	135.4	100
	132.8	13.0435	133.8	0	136.1	100
	133.8	15.2174	134.7	1.1236	137.2	100
	134.7	15.2174	135.4	1.1236	138	100
	137.6	16.3043	136.3	2.24719	138.7	100
	138.5	17.3913	137.2	1.1236	139.6	100
	139.7	17.3913	138	1.1236	140.4	100
	140.5	16.3043	138.7	-1.1236	141.2	100
	141.2	19.5652	139.5	1.1236	142	100
	142.4	21.7391	140.3	2.24719	142.9	100
	143.3	23.913	141.2	3.37079	143.7	100
	144.3	21.7391	142.1	2.24719	144.6	100
	145.4	23.913	143	2.24719	145.3	100
	146.1	26.087	143.8	2.24719	146.2	100
	147	27.1739	144.5	0	147	100
	148.1	32.6087	145.4	0	147.9	100
	149.1	36.9565	146.1	2.24719	148.7	100
	150	48.913	147	1.1236	149.5	100
	151	68.4783	147.8	2.24719	150.3	100
	152.2	85.8696	148.8	1.1236	151.1	100
	153.1	96.7391	149.5	3.37079	152.1	100
	154.2	100	150.3	3.37079	152.9	100
	155.2	100	151.1	2.24719	153.7	100
	156.3	100	152	3.37079	154.6	100
	157.3	100	153	3.37079	155.4	100
	158.3	100	153.7	2.24719	156.1	100
	159.2	100	154.6	3.37079	156.9	100
	160.2	100	155.3	6.74157	157.8	100
	161.2	100	156.2	4.49438	158.6	100
	162.1	100	157	2.24719	159.5	100
	163.1	100	158	2.24719	160.3	100
	164.1	100	158.8	4.49438	161.2	100
	165.1	100	159.6	5.61798	162	100
	166	100	160.4	5.61798	162.8	100
	166.9	100	161.2	4.49438	163.7	100
	167.8	100	162	6.74157	164.5	100
	168.7	100	162.9	5.61798	165.3	100
	169.6	100	163.6	2.24719	166.1	100
	170.6	100	164.5	4.49438	167	100
	171.5	100	165.3	4.49438	167.9	100
	172.5	100	166.1	4.49438	168.7	100
	173.4	100	166.9	6.74157	169.5	100
	174.3	100	167.9	6.74157	170.4	100
	175.3	100	168.6	6.74157	171.2	100
	176.1	100	169.6	7.86517	171.9	100
	177	100	170.4	8.98876	172.8	100
	178	100	171.1	6.74157	173.7	100
	179	100	172.1	6.74157	174.4	100
	180	100	172.8	7.86517	175.3	100
	180.8	100	173.6	8.98876	176	100
	181.6	100	174.5	10.1124	177.1	100
	182.6	100	175.3	12.3596	177.8	100
	183.5	100	176.1	12.3596	178.6	100
	184.4	100	177.1	12.3596	179.5	100
	185.4	100	178	13.4832	180.3	100
	186.4	100	178.6	12.3596	181.1	100
	187.2	100	179.6	12.3596	181.9	100
	188.1	100	180.3	11.236	182.8	100
	188.9	100	181.3	14.6067	183.7	100
	189.9	100	181.9	13.4832	184.5	100
	190.9	100	182.9	15.7303	185.3	100
	191.6	100	183.7	16.8539	186.1	100
	192.7	100	184.5	17.9775	187	100
	193.5	100	185.4	19.1011	187.8	100
	194.5	100	186.1	19.1011	188.6	100
	195.3	100	187.1	17.9775	189.5	100
	196.1	100	187.8	17.9775	190.3	100
	197.1	100	188.8	19.1011	191.2	100
	198.1	100	189.5	21.3483	192	100
	199	100	190.3	20.2247	192.8	100
	199.9	100	191.2	22.4719	193.7	100
	200.8	100	192.1	25.8427	194.5	100
	201.6	100	192.7	26.9663	195.3	100
	202.5	100	193.6	26.9663	196.1	100
	203.4	100	194.4	29.2135	196.9	100
	204.3	100	195.3	30.3371	197.8	100
	205.3	100	196.1	31.4607	198.6	100
	206.1	100	197	33.7079	199.5	100
	207	100	197.9	30.3371	200.3	100
	207.9	100	198.8	31.4607	201.1	100
	208.8	100	199.6	34.8315	202	100
	209.7	100	200.3	35.9551	202.8	100
	210.6	100	201.2	34.8315	203.6	100
	211.5	100	202	35.9551	204.4	100
	212.4	100	202.8	37.0787	205.3	100
	213.3	100	203.6	39.3258	206.2	100
	214.1	100	204.5	41.573	207	100
	215.1	100	205.4	42.6966	207.8	100
	216.1	100	206	42.6966	208.6	100
	217	100	206.9	41.573	209.5	100
	217.8	100	207.9	42.6966	210.3	100
	218.8	100	208.9	43.8202	211.2	100
	219.7	100	209.4	44.9438	212	100
	220.7	100	210.3	46.0674	212.8	100
	221.6	100	211.1	44.9438	213.6	100
	222.6	100	212	50.5618	214.5	100
	223.5	100	212.9	50.5618	215.3	100
	224.5	100	213.6	49.4382	216.1	100
	225.4	100	214.6	50.5618	217	100
	226.4	100	215.3	52.809	217.9	100
	227.4	100	216.1	53.9326	218.7	100
	228.5	100	217	55.0562	219.4	100
	229.3	100	217.9	55.0562	220.4	100
	230.2	100	218.8	56.1798	221.1	100
	231.3	100	219.6	58.427	222.1	100
	232.2	100	220.4	60.6742	222.7	100
	233	100	221.1	61.7978	223.7	100
	234	100	221.9	61.7978	224.5	100
	234.9	100	222.8	61.7978	225.4	100
	235.6	100	223.6	61.7978	226.1	100
	236.6	100	224.5	62.9213	227	100
	237.6	100	225.3	66.2921	227.8	100
	238.6	100	226.3	66.2921	228.7	100
	239.3	100	227	67.4157	229.5	100
	240.2	100	227.8	69.6629	230.3	100
	241.3	100	228.7	69.6629	231.2	100
	242.1	100	229.5	70.7865	232	100
	243	100	230.4	73.0337	232.9	100
	243.8	100	231.1	74.1573	233.6	100
	244.7	100	232	73.0337	234.4	100
	245.5	100	232.8	75.2809	235.3	100
	246.5	100	233.7	75.2809	236.1	100
	247.4	100	234.4	75.2809	237	100
	248.3	100	235.3	76.4045	237.8	100
	248.9	100	236.1	77.5281	238.6	100
	249.8	100	237	77.5281	239.4	100
	250.6	100	237.8	79.7753	240.2	100
	251.3	100	238.5	80.8989	241.1	100
	251.9	100	239.4	82.0225	241.9	100
	252.5	100	240.2	82.0225	242.7	100
	253.3	100	241.1	83.1461	243.6	100
	253.9	100	241.9	84.2697	244.5	100
	254.7	100	242.9	84.2697	245.2	100
	255.4	100	243.8	86.5169	246.1	100
	256.3	100	244.5	87.6405	247	100
	257.1	100	245.4	88.764	247.8	100
	257.9	100	246.2	91.0112	248.6	100
	258.7	100	246.9	94.382	249.4	100
	259.4	100	247.9	97.7528	250.3	100
	260.3	100	248.6	100	251.1	100
	261.1	100	249.5	100	252	100
	262	100	250.3	100	252.8	100
	262.9	100	251.2	100	253.7	100
	263.7	100	252	100	254.4	100
	264.5	100	252.8	100	255.3	100
	265.2	100	253.7	100	256.1	100
	266.2	100	254.4	100	256.9	100
	267.1	100	255.3	100	257.8	100
	267.8	100	256.1	100	258.6	100
	268.7	100	257	100	259.4	100
	269.5	100	257.7	100	260.2	100
	270.3	100	258.5	100	261	100
	271.2	100	259.5	100	261.9	100
	272.2	100	260.3	100	262.8	100
	273.1	100	261.2	100	263.7	100
	273.9	100	261.9	100	264.5	100
	274.7	100	262.8	100	265.2	100
	275.5	100	263.7	100	266.1	100
	276.4	100	264.5	100	267	100
	277.2	100	265.3	100	267.8	100
	278.2	100	266.1	100	268.7	100
	279	100	266.9	100	269.6	100
	279.8	100	267.8	100	270.2	100
	280.8	100	268.7	100	271.1	100
	281.6	100	269.4	100	272	100
	282.4	100	270.3	100	272.7	100
	283.3	100	271.2	100	273.7	100
	284.1	100	272	100	274.5	100
	285	100	272.9	100	275.4	100
	285.8	100	273.6	100	276.2	100
	286.8	100	274.5	100	276.9	100
	287.6	100	275.4	100	277.8	100
	288.4	100	276.2	100	278.6	100
	289.3	100	277	100	279.4	100
	290.1	100	277.8	100	280.3	100
	291	100	278.7	100	281.2	100
	292	100	279.4	100	281.9	100
	292.9	100	280.4	100	282.7	100
	293.8	100	281.2	100	283.7	100
	294.7	100	282	100	284.4	100
	295.5	100	282.9	100	285.3	100
	296.3	100	283.6	100	286	100
	297.2	100	284.4	100	286.9	100
	298	100	285.2	100	287.8	100
	298.9	100	286.2	100	288.6	100
	299.8	100	286.9	100	289.4	100
	300.6	100	287.8	100	290.3	100
	301.5	100	288.7	100	291.2	100
	302.4	100	289.6	100	292	100
	303.2	100	290.3	100	292.8	100
	304.1	100	291.1	100	293.6	100
	304.7	100	292	100	294.4	100
	305.4	100	292.8	100	295.4	100
	305.7	100	293.7	100	296	100
	306	100	294.4	100	296.8	100
	306	100	295.3	100	297.3	100
	305.9	100	296	100	297.6	100
	305.7	100	296.7	100	298.1	100
	305.4	100	297.2	100	298.4	100
	304.9	100	297.7	100	298.6	100
	304.4	100	298.1	100	298.8	100
	303.9	100	298.3	100	299.1	100
	303.2	100	298.7	100	299	100
	302.4	100	298.8	100	299.3	100
	301.6	100	299	100	299.2	100
	300.8	100	299.2	100	299.5	100
	299.9	100	299.2	100	299.4	100
	299	100	299.3	100	299.6	100
	298.1	100	299.5	100	299.6	100
	297.3	100	299.5	100	299.6	100
			299.6	100	299.7	100
			299.6	100	299.7	100
			299.6	100	299.8	100
			299.8	100	299.8	100
			299.7	100	299.7	100
			299.8	100	299.7	100
			299.7	100	299.8	100
			299.8	100	299.8	100
			299.8	100	299.8	100
			299.8	100	299.8	100
			299.8	100	299.9	100
			299.8	100	299.9	100
			299.8	100	299.8
			299.9	100	299.9
			300	100	299.9

## Sheet: Fig 2b
		Pt/MgO		Cu/MgO		PtCu/MgO
	Temperature (℃)	CO Conversion (%)	Temperature (℃)	CO Conversion (%)	Temperature (℃)	CO Conversion (%)
	29.2	1.16279	28.2	0	28.2	0
	29.3	0	28.5	0	28.5	0
	29.4	0	28.8	0	28.8	0
	29.6	0	29.1	1.13636	29.1	0
	29.8	1.16279	29.4	0	29.4	0
	30.1	0	29.8	0	29.8	0
	30.5	0	30.2	0	30.2	0
	30.8	0	30.5	0	30.5	0
	31.2	1.16279	31	-1.13636	31	0
	31.6	1.16279	31.4	0	31.4	0
	32.2	0	31.9	0	31.9	0
	32.8	0	32.2	-1.13636	32.2	0
	33.2	1.16279	32.8	-2.27273	32.8	0
	33.7	0	33.3	-1.13636	33.3	0
	34.3	0	33.8	0	33.8	0
	34.8	-1.16279	34.3	0	34.3	0
	35.3	-2.32558	34.8	-1.13636	34.8	0
	36	1.16279	35.4	-2.27273	35.4	0
	36.5	1.16279	36.1	0	36.1	0
	37	1.16279	36.7	3.40909	36.7	0
	37.7	1.16279	37.5	0	37.5	0
	38.3	-2.32558	38.1	-2.27273	38.1	0
	39	-1.16279	38.7	-3.40909	38.7	0
	39.5	0	39.5	-2.27273	39.5	0
	40.3	-1.16279	40.1	-1.13636	40.1	0
	24.6	-1.08696	29.6	0	32.8	0
	24.9	0	30.9	2.24719	33	0
	25.2	1.08696	32.2	0	33.3	0
	25.5	2.17391	33.5	1.1236	33.6	0
	25.8	0	34.7	-1.1236	33.8	0
	26.1	0	35.9	-1.1236	34.1	2.29885
	26.4	0	37.1	-2.24719	34.3	1.14943
	26.7	0	38.2	-3.37079	34.6	1.14943
	27.1	-2.17391	39.4	0	34.9	2.29885
	27.4	-2.17391	40.4	0	35.3	2.29885
	27.7	0	41.5	1.1236	35.7	-1.14943
	28	-3.26087	42.4	1.1236	36	1.14943
	28.3	-4.34783	43.3	-1.1236	36.5	1.14943
	28.8	-2.17391	44.2	0	37.1	0
	29.1	-2.17391	45.2	1.1236	37.7	2.29885
	29.5	-2.17391	46	0	38.5	1.14943
	29.7	0	46.9	-1.1236	39.4	1.14943
	30	0	47.7	0	40.2	0
	30.4	0	48.4	0	41.1	-1.14943
	30.9	-2.17391	49.2	0	42	1.14943
	31.4	-2.17391	49.9	2.24719	42.9	1.14943
	31.9	-2.17391	50.6	4.49438	43.9	2.29885
	32.6	-2.17391	51.3	2.24719	45	1.14943
	33.3	0	52.1	0	45.8	1.14943
	34	1.08696	52.8	-1.1236	46.8	2.29885
	34.8	-2.17391	53.4	1.1236	47.7	4.5977
	35.5	-3.26087	54	0	48.6	3.44828
	36.3	0	54.6	-2.24719	49.4	3.44828
	37.1	1.08696	55.2	1.1236	50.2	3.44828
	37.7	-2.17391	55.8	1.1236	50.9	3.44828
	38.4	0	56.3	0	51.8	3.44828
	39.1	1.08696	57	-2.24719	52.5	3.44828
	39.9	-2.17391	57.5	-1.1236	53.3	3.44828
	40.7	0	58	0	54.1	4.5977
	41.5	-2.17391	58.5	1.1236	54.9	5.74713
	42.4	-2.17391	59	0	55.7	5.74713
	43.4	-2.17391	59.5	-2.24719	56.4	4.5977
	44.3	-3.26087	59.9	-2.24719	57.3	6.89655
	45.2	-2.17391	60.4	0	58.1	6.89655
	46	0	60.9	0	58.8	4.5977
	46.8	0	61.4	-2.24719	59.6	5.74713
	47.8	-3.26087	61.9	0	60.4	5.74713
	48.5	1.08696	62.5	-1.1236	61.3	6.89655
	49.5	3.26087	63.1	0	62.1	6.89655
	50.5	0	63.8	1.1236	62.9	6.89655
	51.5	0	64.3	-2.24719	63.8	8.04598
	52.3	1.08696	65.2	-1.1236	64.6	10.3448
	53.3	-2.17391	65.9	-1.1236	65.6	9.1954
	54.3	-2.17391	66.7	1.1236	66.2	9.1954
	55.2	2.17391	67.6	-1.1236	67.2	10.3448
	56.1	0	68.4	-1.1236	68	10.3448
	57	0	69.3	1.1236	68.8	10.3448
	58	0	70	1.1236	69.7	10.3448
	59.1	0	71	0	70.6	10.3448
	60.1	-3.26087	72	1.1236	71.4	12.6437
	60.8	-3.26087	72.9	0	72.2	11.4942
	61.9	0	73.7	-1.1236	73.1	13.7931
	62.9	0	74.6	-2.24719	73.8	13.7931
	63.9	2.17391	75.5	-1.1236	74.7	12.6437
	65	0	76.2	0	75.6	12.6437
	65.9	-3.26087	77.1	1.1236	76.4	14.9425
	66.9	-2.17391	77.8	1.1236	77.2	14.9425
	67.9	1.08696	78.6	1.1236	78	17.2414
	68.8	0	79.4	0	78.8	17.2414
	69.6	1.08696	80.1	-2.24719	79.6	18.3908
	70.7	2.17391	80.9	2.24719	80.5	17.2414
	71.6	0	81.7	1.1236	83.8	17.2414
	72.6	2.17391	82.4	-1.1236	84.6	20.6897
	73.5	1.08696	83.3	0	85.5	20.6897
	74.6	-2.17391	84.1	2.24719	86.3	22.9885
	75.5	0	84.9	1.1236	87.2	24.1379
	76.5	1.08696	85.5	0	87.9	25.2874
	77.5	0	86.4	-1.1236	88.8	27.5862
	78.4	-2.17391	87.2	1.1236	89.6	27.5862
	79.5	2.17391	88	0	90.4	28.7356
	80.5	0	88.8	0	91.3	31.0345
	81.4	1.08696	89.8	-1.1236	92.2	29.8851
	82.4	0	90.6	0	92.9	31.0345
	83.4	0	91.3	1.1236	93.9	34.4828
	84.2	1.08696	92.3	-1.1236	94.6	35.6322
	85.3	2.17391	93.1	1.1236	95.5	37.931
	86.3	3.26087	93.9	1.1236	96.3	40.2299
	87.1	3.26087	94.7	-1.1236	97.1	40.2299
	88.2	-2.17391	95.6	0	98	40.2299
	89.1	0	96.6	0	98.8	42.5287
	90.2	3.26087	97.3	0	99.7	42.5287
	91.2	1.08696	98.2	-2.24719	100.5	44.8276
	92.2	1.08696	98.9	-2.24719	101.4	47.1264
	93.2	2.17391	99.9	1.1236	102.2	49.4253
	94.1	2.17391	100.6	0	102.9	51.7241
	95.1	1.08696	101.4	-2.24719	103.9	54.023
	96	0	102.3	-1.1236	104.7	57.4713
	97.1	2.17391	103.1	0	105.4	60.9195
	98	3.26087	103.9	-1.1236	106.3	62.069
	99.1	4.34783	104.7	-1.1236	107.2	65.5172
	100	4.34783	105.6	0	107.9	70.1149
	100.9	2.17391	106.3	0	108.8	70.1149
	102.1	2.17391	107.2	1.1236	109.6	72.4138
	103	2.17391	108	0	110.5	74.7126
	104	2.17391	108.9	0	111.3	75.8621
	104.9	3.26087	109.7	0	112.1	79.3103
	105.9	2.17391	110.6	-1.1236	112.9	79.3103
	106.9	3.26087	111.3	1.1236	113.7	80.4598
	107.8	4.34783	112.1	0	114.7	81.6092
	108.8	4.34783	113.1	2.24719	115.5	83.9081
	109.8	4.34783	114	0	116.3	85.0575
	110.6	5.43478	114.7	-1.1236	117.1	86.2069
	111.7	4.34783	115.6	-2.24719	118.1	88.5058
	112.6	6.52174	116.4	-1.1236	118.9	88.5058
	113.5	5.43478	117.3	-1.1236	119.6	89.6552
	114.4	6.52174	118	-1.1236	120.5	91.954
	115.4	8.69565	118.8	-2.24719	121.4	93.1034
	116.4	6.52174	119.8	1.1236	122.2	93.1034
	117.4	7.6087	120.4	1.1236	123	93.1034
	118.3	6.52174	121.3	1.1236	123.8	94.2529
	119.2	5.43478	122.2	0	124.8	95.4023
	120.2	5.43478	123	1.1236	125.5	95.4023
	121.2	5.43478	123.8	1.1236	126.4	96.5517
	122.3	6.52174	124.7	2.24719	127.1	96.5517
	123.1	7.6087	125.5	1.1236	128	97.7011
	124	6.52174	126.3	0	128.8	98.8506
	125.1	5.43478	127.2	1.1236	129.7	98.8506
	126.1	7.6087	127.9	-1.1236	130.4	98.8506
	127.1	7.6087	128.7	0	131.3	100
	128	6.52174	129.7	-1.1236	132.1	100
	128.9	7.6087	130.4	1.1236	132.9	100
	129.8	9.78261	131.3	0	133.8	100
	130.9	9.78261	132.1	1.1236	134.6	100
	131.8	10.8696	133	1.1236	135.4	100
	132.8	13.0435	133.8	0	136.1	100
	133.8	15.2174	134.7	1.1236	137.2	100
	134.7	15.2174	135.4	1.1236	138	100
	137.6	16.3043	136.3	2.24719	138.7	100
	138.5	17.3913	137.2	1.1236	139.6	100
	139.7	17.3913	138	1.1236	140.4	100
	140.5	16.3043	138.7	-1.1236	141.2	100
	141.2	19.5652	139.5	1.1236	142	100
	142.4	21.7391	140.3	2.24719	142.9	100
	143.3	23.913	141.2	3.37079	143.7	100
	144.3	21.7391	142.1	2.24719	144.6	100
	145.4	23.913	143	2.24719	145.3	100
	146.1	26.087	143.8	2.24719	146.2	100
	147	27.1739	144.5	0	147	100
	148.1	32.6087	145.4	0	147.9	100
	149.1	36.9565	146.1	2.24719	148.7	100
	150	48.913	147	1.1236	149.5	100
	151	68.4783	147.8	2.24719	150.3	100
	152.2	85.8696	148.8	1.1236	151.1	100
	153.1	96.7391	149.5	3.37079	152.1	100
	154.2	100	150.3	3.37079	152.9	100
	155.2	100	151.1	2.24719	153.7	100
	156.3	100	152	3.37079	154.6	100
	157.3	100	153	3.37079	155.4	100
	158.3	100	153.7	2.24719	156.1	100
	159.2	100	154.6	3.37079	156.9	100
	160.2	100	155.3	6.74157	157.8	100
	161.2	100	156.2	4.49438	158.6	100
	162.1	100	157	2.24719	159.5	100
	163.1	100	158	2.24719	160.3	100
	164.1	100	158.8	4.49438	161.2	100
	165.1	100	159.6	5.61798	162	100
	166	100	160.4	5.61798	162.8	100
	166.9	100	161.2	4.49438	163.7	100
	167.8	100	162	6.74157	164.5	100
	168.7	100	162.9	5.61798	165.3	100
	169.6	100	163.6	2.24719	166.1	100
	170.6	100	164.5	4.49438	167	100
	171.5	100	165.3	4.49438	167.9	100
	172.5	100	166.1	4.49438	168.7	100
	173.4	100	166.9	6.74157	169.5	100
	174.3	100	167.9	6.74157	170.4	100
	175.3	100	168.6	6.74157	171.2	100
	176.1	100	169.6	7.86517	171.9	100
	177	100	170.4	8.98876	172.8	100
	178	100	171.1	6.74157	173.7	100
	179	100	172.1	6.74157	174.4	100
	180	100	172.8	7.86517	175.3	100
	180.8	100	173.6	8.98876	176	100
	181.6	100	174.5	10.1124	177.1	100
	182.6	100	175.3	12.3596	177.8	100
	183.5	100	176.1	12.3596	178.6	100
	184.4	100	177.1	12.3596	179.5	100
	185.4	100	178	13.4832	180.3	100
	186.4	100	178.6	12.3596	181.1	100
	187.2	100	179.6	12.3596	181.9	100
	188.1	100	180.3	11.236	182.8	100
	188.9	100	181.3	14.6067	183.7	100
	189.9	100	181.9	13.4832	184.5	100
	190.9	100	182.9	15.7303	185.3	100
	191.6	100	183.7	16.8539	186.1	100
	192.7	100	184.5	17.9775	187	100
	193.5	100	185.4	19.1011	187.8	100
	194.5	100	186.1	19.1011	188.6	100
	195.3	100	187.1	17.9775	189.5	100
	196.1	100	187.8	17.9775	190.3	100
	197.1	100	188.8	19.1011	191.2	100
	198.1	100	189.5	21.3483	192	100
	199	100	190.3	20.2247	192.8	100
	199.9	100	191.2	22.4719	193.7	100
	200.8	100	192.1	25.8427	194.5	100
	201.6	100	192.7	26.9663	195.3	100
	202.5	100	193.6	26.9663	196.1	100
	203.4	100	194.4	29.2135	196.9	100
	204.3	100	195.3	30.3371	197.8	100
	205.3	100	196.1	31.4607	198.6	100
	206.1	100	197	33.7079	199.5	100
	207	100	197.9	30.3371	200.3	100
	207.9	100	198.8	31.4607	201.1	100
	208.8	100	199.6	34.8315	202	100
	209.7	100	200.3	35.9551	202.8	100
	210.6	100	201.2	34.8315	203.6	100
	211.5	100	202	35.9551	204.4	100
	212.4	100	202.8	37.0787	205.3	100
	213.3	100	203.6	39.3258	206.2	100
	214.1	100	204.5	41.573	207	100
	215.1	100	205.4	42.6966	207.8	100
	216.1	100	206	42.6966	208.6	100
	217	100	206.9	41.573	209.5	100
	217.8	100	207.9	42.6966	210.3	100
	218.8	100	208.9	43.8202	211.2	100
	219.7	100	209.4	44.9438	212	100
	220.7	100	210.3	46.0674	212.8	100
	221.6	100	211.1	44.9438	213.6	100
	222.6	100	212	50.5618	214.5	100
	223.5	100	212.9	50.5618	215.3	100
	224.5	100	213.6	49.4382	216.1	100
	225.4	100	214.6	50.5618	217	100
	226.4	100	215.3	52.809	217.9	100
	227.4	100	216.1	53.9326	218.7	100
	228.5	100	217	55.0562	219.4	100
	229.3	100	217.9	55.0562	220.4	100
	230.2	100	218.8	56.1798	221.1	100
	231.3	100	219.6	58.427	222.1	100
	232.2	100	220.4	60.6742	222.7	100
	233	100	221.1	61.7978	223.7	100
	234	100	221.9	61.7978	224.5	100
	234.9	100	222.8	61.7978	225.4	100
	235.6	100	223.6	61.7978	226.1	100
	236.6	100	224.5	62.9213	227	100
	237.6	100	225.3	66.2921	227.8	100
	238.6	100	226.3	66.2921	228.7	100
	239.3	100	227	67.4157	229.5	100
	240.2	100	227.8	69.6629	230.3	100
	241.3	100	228.7	69.6629	231.2	100
	242.1	100	229.5	70.7865	232	100
	243	100	230.4	73.0337	232.9	100
	243.8	100	231.1	74.1573	233.6	100
	244.7	100	232	73.0337	234.4	100
	245.5	100	232.8	75.2809	235.3	100
	246.5	100	233.7	75.2809	236.1	100
	247.4	100	234.4	75.2809	237	100
	248.3	100	235.3	76.4045	237.8	100
	248.9	100	236.1	77.5281	238.6	100
	249.8	100	237	77.5281	239.4	100
	250.6	100	237.8	79.7753	240.2	100
	251.3	100	238.5	80.8989	241.1	100
	251.9	100	239.4	82.0225	241.9	100
	252.5	100	240.2	82.0225	242.7	100
	253.3	100	241.1	83.1461	243.6	100
	253.9	100	241.9	84.2697	244.5	100
	254.7	100	242.9	84.2697	245.2	100
	255.4	100	243.8	86.5169	246.1	100
	256.3	100	244.5	87.6405	247	100
	257.1	100	245.4	88.764	247.8	100
	257.9	100	246.2	91.0112	248.6	100
	258.7	100	246.9	94.382	249.4	100
	259.4	100	247.9	97.7528	250.3	100
	260.3	100	248.6	100	251.1	100
	261.1	100	249.5	100	252	100
	262	100	250.3	100	252.8	100
	262.9	100	251.2	100	253.7	100
	263.7	100	252	100	254.4	100
	264.5	100	252.8	100	255.3	100
	265.2	100	253.7	100	256.1	100
	266.2	100	254.4	100	256.9	100
	267.1	100	255.3	100	257.8	100
	267.8	100	256.1	100	258.6	100
	268.7	100	257	100	259.4	100
	269.5	100	257.7	100	260.2	100
	270.3	100	258.5	100	261	100
	271.2	100	259.5	100	261.9	100
	272.2	100	260.3	100	262.8	100
	273.1	100	261.2	100	263.7	100
	273.9	100	261.9	100	264.5	100
	274.7	100	262.8	100	265.2	100
	275.5	100	263.7	100	266.1	100
	276.4	100	264.5	100	267	100
	277.2	100	265.3	100	267.8	100
	278.2	100	266.1	100	268.7	100
	279	100	266.9	100	269.6	100
	279.8	100	267.8	100	270.2	100
	280.8	100	268.7	100	271.1	100
	281.6	100	269.4	100	272	100
	282.4	100	270.3	100	272.7	100
	283.3	100	271.2	100	273.7	100
	284.1	100	272	100	274.5	100
	285	100	272.9	100	275.4	100
	285.8	100	273.6	100	276.2	100
	286.8	100	274.5	100	276.9	100
	287.6	100	275.4	100	277.8	100
	288.4	100	276.2	100	278.6	100
	289.3	100	277	100	279.4	100
	290.1	100	277.8	100	280.3	100
	291	100	278.7	100	281.2	100
	292	100	279.4	100	281.9	100
	292.9	100	280.4	100	282.7	100
	293.8	100	281.2	100	283.7	100
	294.7	100	282	100	284.4	100
	295.5	100	282.9	100	285.3	100
	296.3	100	283.6	100	286	100
	297.2	100	284.4	100	286.9	100
	298	100	285.2	100	287.8	100
	298.9	100	286.2	100	288.6	100
	299.8	100	286.9	100	289.4	100
	300.6	100	287.8	100	290.3	100
	301.5	100	288.7	100	291.2	100
	302.4	100	289.6	100	292	100
	303.2	100	290.3	100	292.8	100
	304.1	100	291.1	100	293.6	100
	304.7	100	292	100	294.4	100
	305.4	100	292.8	100	295.4	100
	305.7	100	293.7	100	296	100
	306	100	294.4	100	296.8	100
	306	100	295.3	100	297.3	100
	305.9	100	296	100	297.6	100
	305.7	100	296.7	100	298.1	100
	305.4	100	297.2	100	298.4	100
	304.9	100	297.7	100	298.6	100
	304.4	100	298.1	100	298.8	100
	303.9	100	298.3	100	299.1	100
	303.2	100	298.7	100	299	100
	302.4	100	298.8	100	299.3	100
	301.6	100	299	100	299.2	100
	300.8	100	299.2	100	299.5	100
	299.9	100	299.2	100	299.4	100
	299	100	299.3	100	299.6	100
	298.1	100	299.5	100	299.6	100
	297.3	100	299.5	100	299.6	100
			299.6	100	299.7	100
			299.6	100	299.7	100
			299.6	100	299.8	100
			299.8	100	299.8	100
			299.7	100	299.7	100
			299.8	100	299.7	100
			299.7	100	299.8	100
			299.8	100	299.8	100
			299.8	100	299.8	100
			299.8	100	299.8	100
			299.8	100	299.9	100
			299.8	100	299.9	100
			299.8	100	299.8
			299.9	100	299.9
			300	100	299.9
			300	100	--	--
			300	100	--	--
			299.9	100	--	--
			299.9	100	--	--
			299.8	100	--	--
			299.9	100	--	--
			299.9	100	--	--
			300	100	--	--
			300	100	--	--
			300	100	--	--
			299.9	100	--	--
			299.9	100
			300.1
				--

[truncated: 66 more sheets: Fig 2c, Fig 2d, Fig 3a, Fig 3e, Fig 3f, Fig 3g, Fig 3h, Fig 3i, Fig 4a, Fig 4b, Fig 4c, Fig 4d, Fig 4e, Fig 4f, Fig 4g, Fig 4h, Fig 4i, Fig 5a, Fig 5b, Fig 5c …]
